# Supplementary material for: Genomic Signatures Supporting the Symbiosis and Formation of Chitinous Tube in the Deep-Sea Tubeworm Paraescarpia echinospica
Source: Mol Biol Evol. 2021 Jul 13;38(10):4116–34. doi: 10.1093/molbev/msab203 (PMC8476170; doi:10.1093/molbev/msab203)
Supplement: msab203_Supplementary_Data [file msab203_supplementary_data.zip]

Archive with 3 entries (3 files):
- Supplementary Scripts.txt
- Supplementary Tables s6-s19.xlsx
- Supplementary_Information_revised.docx
