# Supplementary material for: Genomic Signatures Supporting the Symbiosis and Formation of Chitinous Tube in the Deep-Sea Tubeworm Paraescarpia echinospica
Source: Mol Biol Evol. 2021 Jul 13;38(10):4116–34. doi: 10.1093/molbev/msab203 (PMC8476170; doi:10.1093/molbev/msab203)
Supplement: msab203_Supplementary_Data [file msab203_supplementary_data.zip › Supplementary Scripts.txt]

##SUPPLEMENTARY COMMANDS
###Scripts used in Genomic signatures supporting the symbiosis and formation of chitinous tube in the deep-sea tubeworm Paraescarpia echinospica

#####################################################

# Clean the Illumina reads with Trimmomatic
java -jar trimmomatic-0.36.jar PE -phred33 pec4_forward.fq.gz pec4_reverse.fq.gz pec4_forward_paired.fq.gz pec4_forward_unpaired.fq.gz pec4_reverse_paired.fq.gz pec4_reverse_unpaired.fq.gz ILLUMINACLIP:TruSeq3-PE-2.fa:2:30:10 LEADING:3 TRAILING:3 SLIDINGWINDOW:4:15 MINLEN:36

# Genome survey using kmer distribution generated by the Illumina reads with Platanus v1.2.4
platanus assemble -o pec -f pec_Illumina_paired_1.fq pec_Illumina_paired_2.fq -k 17 -t 30 -m 320

#####################################################
###Ont Assembly

##SMARTdenovo assembly
perl smartdenovo.pl -c 1 -p run1 -t 72 pec4_3k.fasta > run2.mak
make -f run2.mak

##minimap2 + miniasm assembly
minimap2 -X -x ava-ont pec4_3k.fasta pec4_3k.fasta > reads.paf
miniasm -f pec4_reads_3k.fasta reads.paf  > pec4.gfa
awk '/^S/{print ">"$2"\n"$3}' pe4.gfa  | fold > pec4_minimap_assembly.fa

##Wtdbg2 assembly
wtdbg2 -t 72 -i pec4_3k.fasta -fo pec4_3k_wtdbg2 -e 2 --tidy-reads 5000 -k 15 -p 0 -S 1 --rescue-low-cov-edges --aln-noskip
wtpoa-cns -t 72 -i pec4_3k_wtdbg2.ctg.lay -fo pec4_3k_wtdbg2.ctg.lay.fa

##MECAT assembly
mecat2pw -j 0 -d pec4_3k.fasta -o pec_candidate.txt -w ./pec4_3k -t 24 -x 1
mecat2cns -i 0 -t 24 -x 1  pec4_candidate.txt pec4_3k.fasta mecor_pce4.fasta
extract_sequences mecor_pec4.fasta mecor_pec4_25x.fasta 1120000000 25
mecat2canu -trim-assemble -p pec4 -d pec4 genomeSize=1120000000 ErrorRate=0.06 maxMemory=256 maxThreads=24 useGrid=0 Overlapper=mecat2asmpw -nanopore-corrected mecor_pec4.fasta

##Hybrid assembly with MaSuRCA
./masurca configuration.txt 
./assemble.sh 

##remove redundant
./redundans.py -v -i pec_Illumina_paired_*.fq.gz -l pec4_3k.fa.gz -f pec_mascuca.fa -o ./run_short_long

##use Racon to polish the genome
minimap2 -t 20 -x ava-ont pec_mascuca_redunO0.7_0.9.fa Raw_subreads.fa > reads.paf
minimap2 -ax ava-ont -t 20 pec_mascuca.fa pec4_3k.fasta | samtools view -bS - | samtools sort - > reads_sorted.bam
perl -pi -e 's/m(.*?)M::(.*?)\n//g' reads_2.paf
perl -pi -e 's/\[M(.*?)sequences\n//g' reads_2.paf
racon -t 12 -1 Raw_subreads.fa reads.paf pec_mascuca_redunO0.7_0.9.fa pec_mascuca_redunO0.7_0.9_racon1.fa
minimap2 -t 20 -x ava-ont pec_mascuca_redunO0.7_0.9_racon1.fa pec4_3k.fasta > ref_reads_mapping_2.paf
racon -t 20 pec4_3k.fasta ref_reads_mapping_2.paf pec_mascuca_redunO0.7_0.9_racon1.fa > pec_mascuca_redunO0.7_0.9_racon2.fa

# pilon error correction with Illumina reads
bowtie2-build  pec_mascuca_redunO0.7_0.9_racon2.fa  pec_mascuca_redunO0.7_0.9_racon2
bowtie2 -p 10 -x  pec_mascuca_redunO0.7_0.9_racon2 -1 pec_350bp_1_paired_fastuniq.fq -2 pec_350bp_2_paired_fastuniq.fq | samtools view -bS - > racon2fa_illumina.bam
samtools sort racon2fa_illumina.bam ¨Co racon2fa_illumina.sorted
samtools index racon2fa_illumina.sorted.bam
java -Xmx300G -jar pilon-1.22.jar --genome pec_mascuca_redunO0.7_0.9_racon2.fa --frags racon2fa_illumina.sorted.bam --output pec_racon2_pilon --outdir pec --diploid --threads 20

# using HiCpro to assess the quality of HiC library 
digest_genome.py -r mboi -o pec_mobI.bed pec_racon2_pilon.fa
bowtie2-build --threads 40 pec_racon2_pilon.fa pec
HiC-Pro -c config.txt -I fastq2 -o two -s mapping -s proc_hic -s quality_checks

### processing the HiC valid reads by Juicer pipeline 
# index the reference
faSize -detailed pec_racon2_pilon.fa > gae_size.txt
bwa index pec_racon2_pilon.fa
~/GitHub/juicer/misc/generate_site_positions.py "MboI" "pec" pec_racon2_pilon.fa
sh juicer.sh -y pec_MboI.txt -z pec_racon2_pilon.fa -p pec_size.txt -t 20

# genomic scaffolding with 3D de novo assembly pipeline
run-asm-pipeline.sh -m diploid -s finalize -r 1 pec_racon2_pilon.fa merged_nodups.txt

# using BUSCO to check the genome completeness
python BUSCO.py -i pec_chr.fa -o pec_busco -l metazoa_odb9 -m geno -t tmp

# de novo transcriptome assembly by Trinity
Trinity -seqType fq --max_memory 300G --left pec4_RNA_total_1.fq --right pec4_RNA_total_2.fq --CPU 20 &
cd-hit-est -i Trinity.fasta -o Trinity_cdhit0.95.fasta -c 0.95 -T 24

# genome guided transcriptome assembly by Trinity
bowtie2-build pec_racon2_pilon.fa pec_contig
bowtie2 -p 10 -x pec_contig -1 pec1_illumina_1.fq -2 pec1_illumina.fq | samtools view -bS - > pec1.bam
samtools sort pec1.bam -o pec1.sorted.bam
samtools index pec1.sorted.bam
Trinity --genome_guided_bam accepted_hits.bam --max_memory 350G -genome_guided_max_intron 150000 --CPU 38 --normalize_reads --min_contig_length 250

## using PASA to build a comprehensive transcriptome database, combining the de novo assembly and genome-guided assembly.
cat Trinity.fasta Trinity-GG.fasta >Trinity_all_new.fasta
seqclean Trinity_all_new.fasta -c 8
seqclean Trinity.fasta -c 8
perl accession_extractor.pl < Trinity.fasta.clean >tdn.accs
perl Launch_PASA_pipeline.pl -c alignAssembly.config -C -R -g Gae_contig.fa -t Trinity_all_new.fasta.clean -T -u Trinity_all_new.fasta --TDN tdn.accs --ALIGNERS gmap,blat --CPU 4 --annots_gff3 Gae_maker_transcripts.gff --stringent_alignment_overlap 30.0 --gene_overlap 50.0
build_comprehensive_transcriptome.dbi -c alignAssembly.config -t Trinity_all_new.fasta.clean --min_per_ID 95 --min_per_aligned 30

# RepeatModeler:
BuildDatabase -name pec -engine ncbi pec_chr.fa 
RepeatModeler -database Lepas -engine ncbi -pa 8 
cat /home/qiulab/App/RepBase/20150808/RepeatMaskerLib_20150808.fasta ./RM_37915.MonDec281858502020/consensi.fa.classified > pec_libs.fasta
RepeatMasker pec_chr.fa -e ncbi -pa 12 -s -gff -lib pec_libs.fasta -dir ./t 
perl ./Parsing-RepeatMasker-Outputs-master/parseRM.pl -i pec.chr.out -l 50,1 
perl ./RepeatMasker/util/buildSummary.pl pec.chr.out > pec_repeatconsensi.out.detailed 

#annotation using MAKER pipeline 
maker maker_opts.ctl
#train Augustus gene predictor:
optimize_augustus.pl --species=paraescarpia_3exon pe4_makeround2snp_zff.length50_aed0.augustus.exon.gbk.train --cpus=48

# blast the whole NCBI nr database
blastp -num_threads 96 -query pec.pep -db nr_database -out pec_Blastp.m5 -outfmt 5 -evalue 1e-5 -max_target_seqs 5 

# hmmscan the Pfam database
hmmscan --tblout pec.txt --domtblout pec.omt -E 1 --domE 1 --cpu 48 ./pfamdb/Pfam-A.hmm  pec.pep

# using salmon to quantify the gene expression
salmon index -t pec.pep -i pec_index
bash quant_pec
#!/bin/bash
for fn in data/pec{1..4};
do
samp=`basename ${fn}`
echo "Processing sample ${samp}"
salmon quant -i pec_index -l A \
         -1 ${fn}/${samp}_1.fastq.gz \
         -2 ${fn}/${samp}_2.fastq.gz \
         -p 8 --validateMappings -o quants/${samp}_quant
done 

# gene expression analysis using edgeR
perl ~/trinityrnaseq-Trinity-v2.3.2/Analysis/DifferentialExpression/run_DE_analysis.pl --matrix pec1_4.txt --method edgeR --dispersion 0.1

# Assign the orthologue genes by Orthofinder
orthofinder -f ./19orthol -t 48 -a 48 -M msa -S blast_gz -A muscle

# phylogenetic analysis with raxml-ng  
raxml-ng  --all --msa INPUT --model LG+I+G --seed 12345 --threads 48 --bs-trees 100

# phylogenetic analysis with iqtree
iqtree -s INPUT -st AA -m TEST -bb 1000 -alrt 1000 -nt 4


## Calibrate the tree with time constrains, estimate the divergent time by MCMCTree
codeml codeml.ctl
# first round: in the mcmctree.ctl, change usedata = 3, and outfile = out_usedata3
# second round: change the file name "out.BV" to  "in.BV"; change usedata = 2, and outfile = out_usedata2
~/App/PAML_4.8/mcmctree mcmctree.ctl

## the tree file with time constrains used in MCMCTree analysis
#the genome tree
20, 1
((nve,(dme,((dgy,((cte,(ean,hro))¡®B(4.763, 5.509, 1e-300, 0.1)¡¯,(pec,llu))),((nge,(pau,lan)),((obi,esc),(((lgi,Csq),Apl)'B(4.702, 5.315, 1e-300, 0.1)',((bpl,Cgi),pye)))'B(5.32, 5.49, 1e-300, 0.1)'))¡®B(5.5025, 6.361, 1e-300, 1e-300)¡¯)),aqu);

#combined genome and transcriptome tree
28, 1
(aqu,(nve,(dme,(((nge,(lan,pau)),((esc,obi),((pye,(Cgi,bpl)),(Apl,(lgi,Csq))'B(4.702, 5.315, 1e-300, 0.1)'))'B(5.32, 5.49, 1e-300, 0.1)'),(dgy,((cte,(ean,hro))¡®B(4.763, 5.509, 1e-300, 0.1)¡¯,((sfio,gspp),(ojap,(sbra,(((rpac,rpis),(mspi,(pec,sjon))),llu))))¡®L(2.52, 0.1, 1.0, 1e-300)¡¯)))'B(5.34, 6.361, 1e-300, 1e-300)')));

############### the mcmctree.ctl file
        seed = -1
       seqfile = SpeciesTreeAlignment.phy
      treefile = Raxml_fossils_2.nwk
       outfile = out_usedata2

       seqtype = 2

         ndata = 1
       usedata = 2    * 0: no data; 1:seq like; 2:normal approximation
         clock = 2    * 1: global clock; 2: independent rates; 3: correlated rates
       RootAge = '<10'  * constraint on root age, used if no fossil for root.
         model = 3
                   * models for codons:
                       * 0:one, 1:b, 2:2 or more dN/dS ratios for branches
                   * models for AAs or codon-translated AAs:
                       * 0:poisson, 1:proportional, 2:Empirical, 3:Empirical+F
                       * 6:FromCodon, 7:AAClasses, 8:REVaa_0, 9:REVaa(nr=189)

    aaRatefile = lg.dat  * only used for aa seqs with model=empirical(_F)
                   * dayhoff.dat, jones.dat, wag.dat, mtmam.dat, or your own

         alpha = 0.5
         ncatG = 5
     cleandata = 1    * remove sites with ambiguity data (1:yes, 0:no)?

       BDparas = 1 1 0   * birth, death, sampling
   kappa_gamma = 6 2      * gamma prior for kappa
   alpha_gamma = 1 1      * gamma prior for alpha

   rgene_gamma = 1 12.5     * gamma prior for rate for genes
  sigma2_gamma = 1 4.5    * gamma prior for sigma^2     (for clock=2 or 3)

      finetune = 1: 0.057  0.25  0.008  0.12 0.3  * times, rates, mixing, paras, RateParas

         print = 1
        burnin = 10000000
      sampfreq = 1000
       nsample = 10000
####################

# using CAFE for the gene family analysis
cafe cafe.sh
#in cafe.sh
#!/home/share/CAFE/release/cafe
version
date
load -i ortho_cafe.tsv -t 24 -l report/log_run2.txt -p 0.05
tree ((nve:779.3964,(dme:695.1745,((dgy:586.5235,((cte:501.741,(ean:367.3209,hro:367.3209):134.42):51.0029,(pec:62.6767,llu:62.6767):490.0672):33.7796):49.1479,((nge:563.1959,(pau:493.75,lan:493.75):69.4459):38.1471,((obi:173.1565,esc:173.1565):368.229,(((lgi:413.7932,Csq:413.7932):69.5986,Apl:483.3918):40.5357,((bpl:356.0788,Cgi:356.0788):55.6534,pye:411.7322):112.1954):17.458):59.9575):34.3283):59.5032):84.2219):21.5053,aqu:800.9017);

lambda -l 0.00041371087136  -t ((1,(1,((1,((1,(1,1)1)1,(1,1)1)1)1,((1,(1,1)1)1,((1,1)1,(((1,1)1,1)1,((1,1)1,1)1)1)1)1)1)1)1,1);
report report/report_run2
############

############
# the Rscript for the circos plot of paraescarpia echinospica genome
> library(ggplot2)
> dnaseq = read.fasta(file="Pec.fasta",as.string=TRUE)
> step <- 50000
> wsize <- 1000000
> run_gc_abs<-function(dnaseq){
+     starts <- seq(from = 1, to = nchar(dnaseq), by = step)
+     starts <- starts[-length(starts)]
+     chro=as.character(attributes(dnaseq)$name)
+     
+     n <- length(starts)
+     df = data.frame(matrix(NA, ncol=4, nrow=n))
+     colnames(df)=c("chro", "start", "end", "fraction")
+     for (i in seq_len(n)) {
+         result <- GC( s2c(substr(dnaseq, starts[i], starts[i] + wsize - 1)) )
+         df[i,]<-c(chro,starts[i], starts[i] + wsize - 1, result)
+     }
+     return(df)
+ }
> 
> run_get_length<-function(dnaseq){
+     chro=as.character(attributes(dnaseq)$name)
+     len_one=getLength(dnaseq)
+     
+     df = data.frame(matrix(NA, ncol=3, nrow=1))
+     colnames(df)=c("chro", "start", "end")
+     df[1, ]<-c(chro, 1, len_one)
+     return(df)
+ }
> 
> 
> list_merge<-function(gc_l){
+     gc_all=gc_l[[1]]
+     for (i in 2:length(gc_l)){
+         gc_all=rbind(gc_all, gc_l[[i]])
+     }
+     return(gc_all)
+ }
> 
> gc_l=lapply(dnaseq, run_gc_abs)


> library(seqinr)
> library(circlize)
> library(dplyr)
> library(ggplot2)
> brewer=c("#66c2a5","#fc8d62","#8da0cb","#e78ac3","#a6d854")

#base
> cytoband = read.table("chr_len.bed", colClasses = c("character", "numeric","numeric"), sep = "\t")
> View(cytoband)
> circos.clear()
> circos.par("start.degree" = 90)
> circos.initializeWithIdeogram(cytoband, sort.chr = FALSE, plotType = c("axis", "labels"))

#gene_density
gene_track=read.table("pec.ragoo_v1_gene_chr.gff.test1.bed.txt", header= T)
View(gene_track)
colnames(gene_track)=c("chro", "start", "end", "gene", "dist", "strand")
gene_density=genomicDensity(gene_track, window.size = 1e6)
repeat_track= read.csv("repeat.bed4", header=F, sep=" ")
colnames(repeat_track)=c("chro", "start", "end", "repeat", "score", "strand")
repeat_density=genomicDensity(repeat_track, window.size = 1e6)
circos.clear()
circos.par("start.degree" = 90)
circos.initializeWithIdeogram(cytoband, sort.chr = FALSE, plotType = c("axis", "labels"))
circos.genomicTrack(gc_50k, track.height = 0.12,
                    panel.fun = function(region, value, ...) {
                      circos.genomicRect(region, value, ytop.column = 1, ybottom = 0, ylim=c(-0.1, 0.2),
                                         border =NA,
                                         col = ifelse(value[[1]] > 0, "#335ba5", "#35b8e9"), ...)
                    })
circos.genomicTrackPlotRegion(gene_density,  ylim=c(0,0.6), panel.fun = function(region, value, ...) {circos.genomicLines(region, value, col=brewer[1], area=TRUE, type="l")} , track.height = 0.15)
repeat_density=read.csv("repeat_density.csv")
circos.genomicTrackPlotRegion(repeat_density,  ylim=c(0,0.8), panel.fun = function(region, value, ...) {circos.genomicLines(region, value, col=brewer[2], area=TRUE, type="l")} , track.height = 0.15)

##macrosynteny comparison figure 
python -m jcvi.graphics.dotplot pec.bfl.anchors --qbed bfl.bed --sbed pec.bed --skipempty


by R
awk '{print $1}' pec2cte.rbh | sed '1d' | sort|uniq  > pec2cte.pec.list
grep -w -f pec2cte.pec.list pec.4r1.bed > pec2cte.pec.list.bed
awk '{print $1, $4, $2, ($3-$2), '1'}' cte.bfl_cte.list.bed | sed -i 's/ /\t/g' > cte.bfl_cte.msy.bed

####HGT#################### 
## blastp NR for HGT 

diamond blastp -d /home/qiulab/App/diamond_v0.9.19.120/nr_2019_April12 -q pec.pep -o pec_pep_nr2019_April12v2.m6 --more-sensitive -e 0.00001 &

## using h index to identify HGT (Bact best bit score - Euk best bit score >30; Bact best bit score > 100)
## using bwa mapping short read to transcript for checking coverage
seqtk-master/seqtk sample -s 100 pec_4_v20_500_fastuniq_2.fastq.gz 40000000 > pec4_500_sub2.fq.gz &
bwa index pec.pep 
bwa mem -t 36 pec.pep pec4_500_sub1.fq.gz pec4_500_sub2.fq.gz | samtools view -bS - -o pec.bam 
samtools sort -@ 12 -m 10G pec.bam  -o pec.sort.bam
samtools index pec.sort.bam
samtools idxstats pec.sort.bam -@ 24
./coverage_stats.py pec.sort.bam pec.sort.bam.bai depth.txt 100
bedtools genomecov -ibam pec.sort.bam -g Ama_transcritp_len.txt
