# Supplementary material for: Genomic Signatures Supporting the Symbiosis and Formation of Chitinous Tube in the Deep-Sea Tubeworm Paraescarpia echinospica
Source: Mol Biol Evol. 2021 Jul 13;38(10):4116–34. doi: 10.1093/molbev/msab203 (PMC8476170; doi:10.1093/molbev/msab203)
Supplement: msab203_Supplementary_Data [file msab203_supplementary_data.zip › Supplementary Tables s6-s19.xlsx]

## Sheet: Table S6
Table S6. Numbers of genes with transcription factor-related domains in selected metazoans
Pfam name	Pfam ID	Function	pec	llu	cte	ean	dgy	hro	gpl	cgi	mye	csq	lgi	aca	esc	obi	pau	lan	nge	dme	sma	nve	aqu
ARID	PF01388	ARID/BRIGHT DNA binding domain	5	12	8	16	6	9	9	8	23	5	7	20	8	12	9	21	14	21	9	5	9
Basic	PF01586	Myogenic Basic domain	4	3	2	5	2	2	2	1	3	3	2	1	1	1	1	2	3	2	0	0	0
bZIP_1	PF00170	bZIP transcription factor	47	76	90	115	118	53	101	99	227	52	79	122	56	59	72	191	179	111	42	86	82
bZIP_Maf	PF03131	bZIP Maf transcription factor	15	27	24	44	41	24	21	31	59	23	25	37	24	26	24	54	28	67	26	30	21
CUT	PF02376	CUT domain	2	3	3	11	4	11	3	5	7	3	3	4	3	2	4	15	5	7	2	2	1
DM	PF00751	DM DNA binding domain	2	4	5	8	8	4	4	5	5	5	4	5	5	2	8	6	3	9	5	14	2
Ets	PF00178	Ets-domain	13	16	13	31	22	23	16	16	49	19	13	28	15	15	14	37	26	30	10	17	8
Forkhead	PF00250	Forkhead domain	35	38	42	48	46	31	31	26	37	40	32	28	24	24	24	51	39	41	18	36	24
GATA	PF00320	GATA zinc finger	13	23	20	22	21	21	19	7	38	8	8	20	25	15	10	30	12	30	10	9	8
GCM	PF03615	GCM motif protein	1	1	1	3	6	3	0	1	2	1	1	1	0	2	1	1	2	3	1	2	0
Hairy_orange	PF07527	Hairy Orange	6	8	13	16	10	7	7	13	17	8	19	11	11	7	3	23	14	17	13	8	7
HLH	PF00010	Helix-loop-helix DNA-binding domain	49	74	85	129	113	76	63	82	109	67	90	83	74	73	53	161	101	141	59	77	31
HMG_box	PF00505	HMG (high mobility group) box	27	40	32	110	40	70	36	35	100	31	33	55	46	63	38	71	66	86	39	36	23
Homeodomain	PF00046	Homeodomain	91	135	160	269	163	246	134	121	192	96	147	122	106	105	102	229	169	254	105	156	0
Homeobox_KN	PF05920	Homeobox KN domain	62	77	135	181	143	197	100	89	152	66	121	83	67	89	70	166	115	153	72	126	32
Hormone_recep	PF00104	Ligand-binding domain of nuclear hormone receptor	30	38	39	76	102	34	42	41	119	24	34	82	36	56	31	115	51	67	24	21	4
HPD	PF05044	Homeo-prospero domain	1	3	1	3	3	3	3	2	3	1	2	1	1	0	1	10	5	6	2	0	0
Neuro_bHLH	PF12533	Neuronal helix-loop-helix transcription factor	1	3	2	4	2	1	1	1	1	1	1	1	1	1	1	1	1	0	1	0	0
OAR	PF03826	OAR domain	7	11	6	11	8	5	11	11	19	11	9	12	12	11	12	23	15	11	8	6	0
P53	PF00870	P53 DNA-binding domain	1	4	2	7	4	2	2	2	4	1	1	4	1	3	1	6	3	4	2	3	2
PAX	PF00292	'Paired box' domain	8	10	11	23	4	12	38	11	32	5	8	13	51	17	8	50	17	24	13	9	5
Pou	PF00157	Pou domain - N-terminal to homeobox domain	5	6	7	15	10	12	5	6	9	4	5	6	5	4	5	9	11	32	7	6	8
RHD_DNA_bind	PF00554	Rel homology DNA-binding domain	1	4	3	10	6	5	3	5	15	3	6	6	4	4	5	6	4	21	3	3	2
Runt	PF00853	Runt domain	2	2	2	10	2	3	3	1	4	1	1	4	1	2	1	11	3	9	1	1	2
SCAN	PF02023	SCAN domain	4	4	6	66	0	8	2	1	10	0	5	1	48	1	8	7	96	0	1	1	14
SRF-TF	PF00319	SRF-type transcription factor (DNA-binding and dimerisation domain)	2	3	6	8	3	7	14	7	8	3	4	12	4	7	3	26	30	10	3	8	3
T-box	PF00907	T-box	12	20	8	20	12	18	10	18	17	7	11	12	9	14	6	13	9	19	6	14	11
TF_AP-2	PF03299	Transcription factor AP-2	2	5	5	8	14	2	3	5	4	1	2	3	4	1	4	14	4	7	2	1	2
zf-C2H2	PF00096	Zinc finger, C2H2 type	319	338	392	475	1522	284	386	310	602	225	357	490	1246	1573	245	643	505	611	188	197	75
zf-C2HC	PF01530	Zinc finger, C2HC type	5	4	7	5	8	3	6	7	14	4	4	5	5	6	5	21	8	10	4	3	2
zf-C4	PF00105	Zinc finger, C4 type (two domains)	29	38	38	65	91	50	39	45	114	22	35	77	41	61	30	121	41	72	24	19	4
Major clades are separated by vertical dashed lines. Numbers of genes in Paraescarpia genomes are highlighted in grey. Species code: aca (Aplysia californica); aqu (Amphimedon queenslandica); gpl (Gigantidas platifrons); cgi (Crassostrea gigas); csq (Chrysomallon squamiferum); cte (Capitella teleta); dgy (Dimorphilus gyrociliatus); dme (Drosophila melanogaster); ean (Eisenia andrei); esc (Euprymn…

## Sheet: Table S7
Table S7. Numbers of genes with signalling pathway-related domains in selected metazoans
Pfam name	Pfam ID	Function	pec	llu	cte	ean	dgy	hro	gpl	cgi	mye	csq	lgi	aca	esc	obi	pau	lan	nge	dme	sma	nve	aqu
CHRD	PF07452	CHRD	2	1	1	2	0	0	1	1	6	1	1	2	2	2	1	4	2	8	2	1	1
Dishevelled	PF02377	Dishevelled specific domain	2	3	2	5	14	3	1	1	12	2	2	3	2	1	1	4	3	1	1	1	1
DIX	PF00778	DIX domain	3	3	5	9	7	6	7	3	21	6	5	3	3	14	5	11	4	7	3	6	14
DSL	PF01414	Delta serrate ligand	16	16	16	23	17	8	31	50	65	40	36	19	11	12	18	18	12	12	4	19	30
EGF	PF00008	EGF-like domain	361	550	300	276	2014	136	272	277	318	142	143	163	129	138	211	555	197	164	56	379	163
FGF	PF00167	Fibroblast growth factor	1	7	2	15	7	2	5	4	8	3	3	4	4	6	6	12	6	6	5	14	4
Focal_AT	PF03623	Focal adhesion targeting region	4	13	3	6	12	2	6	9	18	3	7	6	3	6	2	14	4	7	1	6	20
Frizzled	PF01534	Frizzled/Smoothened family membrane region	6	9	12	15	6	5	10	7	26	13	5	10	7	6	9	14	9	15	7	13	12
G-alpha	PF00503	G-protein alpha subunit	61	70	78	112	126	58	68	83	144	53	66	103	56	75	57	171	84	110	45	80	100
G-gamma	PF00631	GGL domain	2	8	8	12	10	7	3	7	9	6	6	5	5	7	5	6	6	16	8	7	4
HH_signal	PF01085	Hedgehog amino-terminal signalling domain	4	3	1	8	6	2	9	3	10	3	4	2	2	4	14	6	5	1	2	3	1
MCPsignal	PF00015	Methyl-accepting chemotaxis protein (MCP) signalling domain	12	26	13	23	13	9	23	9	35	9	13	19	13	7	11	18	27	11	10	24	15
Notch	PF00066	LNR domain	3	3	7	8	5	3	5	3	11	3	3	6	3	3	3	11	6	3	3	3	2
NPH3	PF03000	NPH3 family	1	5	1	2	1	1	1	2	1	1	0	2	0	1	2	0	1	0	0	1	0
PDGF	PF00341	PDGF/VEGF domain	2	2	2	4	0	1	2	3	2	3	2	2	3	2	3	2	2	11	6	5	0
Phe_ZIP	PF08916	Phenylalanine zipper	1	1	2	2	2	2	2	1	1	0	0	4	3	1	1	1	2	7	3	1	1
PTN_MK_C	PF01091	PTN/MK	0	0	1	1	4	1	8	0	2	0	3	0	0	2	1	13	4	10	1	0	0
PTN_MK_N	PF05196	PTN/MK	0	0	0	3	0	1	0	0	0	0	1	0	0	2	2	10	0	0	0	2	1
Rabaptin	PF03528	Rabaptin	2	2	4	3	4	2	2	2	1	0	2	3	1	3	2	3	2	0	1	3	3
RGS	PF00615	Regulator of G protein signaling domain	11	19	23	43	34	19	30	19	70	11	15	28	21	37	24	42	32	27	16	18	19
STAT_alpha	PF01017	STAT, all-alpha domain	0	0	11	10	4	6	8	0	12	0	8	0	0	7	3	10	17	14	4	8	13
STAT_bind	PF02864	STAT, DNA binding domain	1	3	5	3	17	3	3	3	9	2	2	1	1	4	3	3	4	13	1	2	4
STAT_int	PF02865	STAT, protein interaction domain	1	3	6	4	2	2	2	2	8	1	5	2	1	1	4	4	6	6	2	1	3
TGF_beta	PF00019	Transforming growth factor beta like domain	11	15	14	24	6	8	9	12	16	7	10	18	12	17	11	17	16	16	11	7	9
TGFb_propeptide	PF00688	TGF-beta propeptide	10	14	10	22	1	5	9	7	12	8	9	14	13	17	10	18	15	16	9	7	13
wnt	PF00110	wnt family	11	21	12	30	11	18	15	12	22	16	12	19	21	15	12	36	17	11	15	26	5
Major clades are separated by vertical dashed lines. Numbers of genes in Paraescarpia echinospica genomes are highlighted in grey. Species code: aca (Aplysia californica); aqu (Amphimedon queenslandica); gpl (Gigantidas platifrons); cgi (Crassostrea gigas); csq (Chrysomallon squamiferum); cte (Capitella teleta); dme (Drosophila melanogaster); ean (Eisenia andrei); dgy (Dimorphilus gyrociliatus); …

## Sheet: Table S8
Table S8. Gene ontology (GO) enrichment terms of expanded gene families in Vestimentifera
Term_ID	Description	p-value	q-value	Count of gene families	Ontology
GO:0005576	extracellular region	3.38957e-14	5.35195e-12	16	Cellular component
GO:0005509	calcium ion binding	8.90658e-12	7.03151e-10	18	Molecular function
GO:0006030	chitin metabolic process	2.1633e-11	1.13858e-09	9	Biological process
GO:0008061	chitin binding	4.58651e-11	1.81046e-09	9	Molecular function
GO:0007160	cell-matrix adhesion	2.14153e-10	6.76271e-09	8	Biological process
GO:0016798	hydrolase activity, acting on glycosyl bonds	1.90339e-07	5.00893e-06	6	Molecular function
GO:0062023	collagen-containing extracellular matrix	2.80614e-07	6.32963e-06	5	Cellular component
GO:0032259	methylation	3.93667e-07	7.76974e-06	10	Biological process
GO:0005615	extracellular space	4.74329e-07	8.32155e-06	8	Cellular component
GO:0006898	receptor-mediated endocytosis	6.68362e-07	9.73179e-06	6	Biological process
GO:0005201	extracellular matrix structural constituent	6.85973e-07	9.73179e-06	5	Molecular function
GO:0008152	metabolic process	7.39616e-07	9.73179e-06	6	Biological process
GO:0006955	immune response	8.91129e-06	0.000108234	4	Biological process
GO:0030246	carbohydrate binding	1.49712e-05	0.000157591	6	Molecular function
GO:0004553	hydrolase activity, hydrolyzing O-glycosyl compounds	4.4361e-05	0.000437773	4	Molecular function
GO:0000272	polysaccharide catabolic process	5.25973e-05	0.00046138	3	Biological process
GO:0046539	histamine N-methyltransferase activity	5.25973e-05	0.00046138	3	Molecular function
GO:0031225	anchored component of membrane	0.000116127	0.000965042	3	Cellular component
GO:0005886	plasma membrane	0.000143927	0.0011305	9	Cellular component
GO:0005044	scavenger receptor activity	0.000158787	0.0011305	4	Molecular function
GO:0045177	apical part of cell	0.000161005	0.0011305	3	Cellular component
GO:0008168	methyltransferase activity	0.000164676	0.0011305	7	Molecular function
GO:0043235	receptor complex	0.000215848	0.00138946	3	Cellular component
GO:0035335	peptidyl-tyrosine dephosphorylation	0.000228797	0.00138946	4	Biological process
GO:0004725	protein tyrosine phosphatase activity	0.000228797	0.00138946	4	Molecular function
GO:0045095	keratin filament	0.000247282	0.00144609	3	Cellular component
GO:0070062	extracellular exosome	0.000281534	0.0015876	3	Cellular component
GO:0005515	protein binding	0.000299115	0.00162857	6	Molecular function
GO:0004888	transmembrane signaling receptor activity	0.000339338	0.00178082	4	Molecular function
GO:0009405	pathogenesis	0.000358912	0.00178082	3	Biological process
GO:0018108	peptidyl-tyrosine phosphorylation	0.000360912	0.00178082	4	Biological process
GO:0007154	cell communication	0.000608817	0.002913	3	Biological process
GO:0016324	apical plasma membrane	0.000733381	0.0034058	3	Cellular component
GO:0009986	cell surface	0.000948864	0.00428059	3	Cellular component
GO:0006869	lipid transport	0.00111261	0.00474799	3	Biological process
GO:0010469	regulation of receptor activity	0.00111261	0.00474799	3	Biological process
GO:0015671	oxygen transport	0.00126787	0.00476642	2	Biological process
GO:0005344	oxygen carrier activity	0.00126787	0.00476642	2	Molecular function
GO:0005903	brush border	0.00126787	0.00476642	2	Cellular component
GO:0009897	external side of plasma membrane	0.00126787	0.00476642	2	Cellular component
GO:0016491	oxidoreductase activity	0.00155651	0.00571547	7	Molecular function
GO:0005581	collagen trimer	0.00159704	0.00573101	3	Cellular component
GO:0005768	endosome	0.00170741	0.00599091	3	Cellular component
GO:0008270	zinc ion binding	0.00180802	0.00620603	8	Molecular function
GO:0055114	oxidation-reduction process	0.0019473	0.00654188	8	Biological process
GO:0031410	cytoplasmic vesicle	0.00261444	0.00860014	3	Cellular component
GO:0015074	DNA integration	0.00276402	0.00890662	3	Biological process
GO:0006508	proteolysis	0.00303825	0.00959448	7	Biological process
GO:0005604	basement membrane	0.00331149	0.0100551	2	Cellular component
GO:0048513	animal organ development	0.00374007	0.0111422	2	Biological process
GO:0005975	carbohydrate metabolic process	0.00385627	0.0112756	4	Biological process
GO:0005506	iron ion binding	0.0041522	0.0118225	3	Molecular function
GO:0060828	regulation of canonical Wnt signaling pathway	0.00419306	0.0118225	2	Biological process
GO:0003777	microtubule motor activity	0.00455444	0.0126162	3	Molecular function
GO:0030424	axon	0.00517122	0.0132449	2	Cellular component
GO:0007605	sensory perception of sound	0.00517122	0.0132449	2	Biological process
GO:0030509	BMP signaling pathway	0.00517122	0.0132449	2	Biological process
GO:0007018	microtubule-based movement	0.00520082	0.0132449	3	Biological process
GO:0005319	lipid transporter activity	0.00624386	0.0154043	2	Molecular function
GO:0030414	peptidase inhibitor activity	0.00740891	0.0177247	2	Molecular function
GO:0002376	immune system process	0.00740891	0.0177247	2	Biological process
GO:0010466	negative regulation of peptidase activity	0.00802545	0.0189131	2	Biological process
GO:0042803	protein homodimerization activity	0.00956355	0.0222064	3	Molecular function
GO:0007229	integrin-mediated signaling pathway	0.0107125	0.0245137	2	Biological process
GO:0016301	kinase activity	0.0128529	0.0284054	7	Molecular function
GO:0005102	signaling receptor binding	0.0129528	0.0284054	2	Molecular function
GO:0016310	phosphorylation	0.0135658	0.0293198	7	Biological process
GO:0008289	lipid binding	0.0137412	0.0293198	2	Molecular function
GO:0008236	serine-type peptidase activity	0.0153788	0.0315355	2	Molecular function

## Sheet: Table S9
Table S9. Gene ontology (GO) enrichment terms of species-specific expanded gene families in Paraescarpia echinospica
Term_ID	Description	p-value	q-value	Count of gene families	Ontology
GO:0006508	proteolysis	2.31001e-07	2.41449e-05	12	Biological process
GO:0005576	extracellular region	3.01811e-07	2.41449e-05	10	Cellular component
GO:0045095	keratin filament	5.73932e-06	0.000306097	4	Cellular component
GO:0006352	DNA-templated transcription, initiation	2.55143e-05	0.00102057	4	Biological process
GO:0043086	negative regulation of catalytic activity	4.914e-05	0.00157248	3	Biological process
GO:0008168	methyltransferase activity	0.000142234	0.00379291	7	Molecular function
GO:0032259	methylation	0.000219673	0.00502111	7	Biological process
GO:0030414	peptidase inhibitor activity	0.000263266	0.00526532	3	Molecular function
GO:0071557	histone H3-K27 demethylation	0.000749984	0.00923058	3	Biological process
GO:0071558	histone demethylase activity (H3-K27 specific)	0.000749984	0.00923058	3	Molecular function
GO:0008201	heparin binding	0.0012123	0.0138549	2	Molecular function
GO:0007399	nervous system development	0.00130181	0.013858	3	Biological process
GO:0015031	protein transport	0.00154736	0.013858	5	Biological process
GO:0006413	translational initiation	0.00181886	0.013858	4	Biological process
GO:0003743	translation initiation factor activity	0.00156212	0.013858	4	Molecular function
GO:0003723	RNA binding	0.00167544	0.013858	8	Molecular function
GO:0005581	collagen trimer	0.00149597	0.013858	3	Cellular component
GO:0005575	cellular_component	0.0020297	0.0147615	4	Cellular component
GO:0000272	polysaccharide catabolic process	0.0024186	0.016825	2	Biological process
GO:0015074	DNA integration	0.00259118	0.0172745	3	Biological process
GO:0010468	regulation of gene expression	0.00273651	0.0175136	3	Biological process
GO:0005604	basement membrane	0.00316788	0.0194946	2	Cellular component
GO:0006030	chitin metabolic process	0.00389532	0.0230834	3	Biological process
GO:0008233	peptidase activity	0.00460237	0.0262993	5	Molecular function
GO:0008061	chitin binding	0.00488123	0.0269309	3	Molecular function
GO:0008234	cysteine-type peptidase activity	0.00509483	0.0271724	3	Molecular function
GO:0030198	extracellular matrix organization	0.00545103	0.0272551	2	Biological process
GO:0044666	MLL3/4 complex	0.00545103	0.0272551	2	Cellular component
GO:0031490	chromatin DNA binding	0.00597595	0.0289743	2	Molecular function

## Sheet: Table S10
Table S10. List of Pfam proteins that contain various glycosyl hydrolase superfamily in clan of CL0058 and glycosyl hydrolase domain.
Pfam	Domain	Annotation	pec	llu	cte	dgy	ean	hro	bpl	cgi	pye	csq	lgi	aql	esc	obi	pau	lan	nge
PF12876	Cellulase-like	Sugar-binding cellulase-like	0	0	0	2	0	1	0	0	0	0	0	0	2	0	1	0	1
PF00331	Glyco_hydro_10	Glycosyl hydrolase family 10	0	3	28	0	0	0	5	8	10	3	14	6	7	3	1	8	0
PF01183	Glyco_hydro_25	Glycosyl hydrolases family 25	0	11	2	0	0	0	1	0	0	0	1	0	0	0	1	2	0
PF17189	Glyco_hydro_30C	Glycosyl hydrolase family 30 beta sandwich domain	0	4	1	2	2	2	7	4	3	2	4	1	1	3	1	9	0
PF11790	Glyco_hydro_cc	Glycosyl hydrolase catalytic core	0	0	13	3	1	0	6	5	9	5	16	8	3	2	1	12	2
PF02638	GHL10	Glycosyl hydrolase-like 10	1	3	3	2	4	0	1	1	5	1	6	2	0	1	0	0	0
PF14587	Glyco_hydr_30_2	O-Glycosyl hydrolase family 30	1	0	0	3	1	0	2	1	1	0	1	0	0	0	0	0	0
PF00232	Glyco_hydro_1	Glycosyl hydrolase family 1	1	5	4	1	14	0	6	7	7	10	7	6	2	1	7	5	5
PF01373	Glyco_hydro_14	Glycosyl hydrolase family 14	1	1	1	1	1	0	1	0	0	0	0	0	0	0	0	3	1
PF01229	Glyco_hydro_39	Glycosyl hydrolases family 39	1	7	3	1	1	1	2	1	1	2	2	3	1	2	1	4	3
PF02449	Glyco_hydro_42	Beta-galactosidase	1	4	11	7	7	5	3	2	10	4	2	9	3	3	3	5	9
PF01630	Glyco_hydro_56	Hyaluronidase	1	3	2	1	1	1	6	2	1	6	2	4	1	2	2	2	8
PF02324	Glyco_hydro_70	Glycosyl hydrolase family 70	1	2	0	1	1	0	0	0	0	0	0	0	1	1	0	1	0
PF03659	Glyco_hydro_71	Glycosyl hydrolase family 71	1	1	3	0	0	0	0	3	1	1	0	0	1	0	1	0	1
PF03639	Glyco_hydro_81	Glycosyl hydrolase family 81 N-terminal domain	1	4	0	0	0	0	2	2	3	0	1	3	0	0	0	8	0
PF03644	Glyco_hydro_85	Glycosyl hydrolase family 85	1	2	1	3	1	2	2	1	2	2	1	2	1	1	1	1	1
PF16317	Glyco_hydro_99	Glycosyl hydrolase family 99	1	1	2	1	1	1	2	2	2	2	0	4	2	2	1	2	1
PF14701	hDGE_amylase	Glycogen debranching enzyme, glucanotransferase domain	1	3	6	2	4	4	7	5	10	2	3	2	2	2	1	10	3
PF07555	NAGidase	beta-N-acetylglucosaminidase	1	2	5	3	3	1	2	1	4	1	1	2	3	1	3	2	4
PF00332	Glyco_hydro_17	Glycosyl hydrolases family 17	2	1	0	0	0	2	0	0	0	0	4	0	0	0	1	0	1
PF02156	Glyco_hydro_26	Glycosyl hydrolase family 26	2	2	0	0	0	0	0	0	7	0	4	1	2	0	0	0	0
PF00933	Glyco_hydro_3	Glycosyl hydrolase family 3 N terminal domain	2	3	10	4	9	2	3	2	4	1	20	15	1	2	2	5	3
PF13199	Glyco_hydro_66	Glycosyl hydrolase family 66	2	5	1	1	2	0	0	1	3	3	0	0	2	1	1	6	3
PF05691	Raffinose_syn	Raffinose synthase or seed imbibition protein Sip1	2	2	4	1	7	1	3	2	1	1	5	5	37	2	2	2	1
PF01120	Alpha_L_fucos	Alpha-L-fucosidase	3	2	21	6	8	4	17	13	15	8	16	13	4	7	3	18	4
PF00703	Glyco_hydro_2	Glycosyl hydrolases family 2	3	5	5	2	3	0	3	3	6	3	5	2	4	1	2	3	4
PF00703	Glyco_hydro_2	Glycosyl hydrolases family 2	3	5	5	2	3	0	3	3	6	3	5	2	4	1	2	3	4
PF01301	Glyco_hydro_35	Glycosyl hydrolases family 35	3	2	7	7	7	4	7	9	12	6	2	7	15	2	3	8	10
PF01074	Glyco_hydro_38N	Glycosyl hydrolases family 38 N-terminal domain	3	5	8	7	12	7	9	8	19	4	6	8	6	10	6	10	13
PF17387	Glyco_hydro_59M	Glycosyl hydrolase family 59 central domain	3	7	2	0	0	3	3	2	2	3	6	9	1	2	1	6	3
PF16923	Glyco_hydro_63N	Glycosyl hydrolase family 63 N-terminal domain	3	2	1	1	2	1	2	1	2	1	1	1	2	1	1	1	2
PF03198	Glyco_hydro_72	Glucanosyltransferase	3	1	1	0	0	0	1	1	6	0	0	0	2	0	0	1	0
PF03663	Glyco_hydro_76	Glycosyl hydrolase family 76	3	2	2	5	0	1	4	4	7	9	3	11	0	0	2	6	1
PF03662	Glyco_hydro_79n	Glycosyl hydrolase family 79, N-terminal domain	3	3	6	2	5	2	5	5	2	1	3	10	2	2	3	3	4
PF05089	NAGLU	Alpha-N-acetylglucosaminidase (NAGLU) tim-barrel domain	3	3	1	1	0	1	1	1	7	1	3	7	3	2	3	6	2
PF00150	Cellulase	Cellulase (glycosyl hydrolase family 5)	4	2	11	6	9	4	6	7	10	1	8	21	4	1	2	4	11
PF00723	Glyco_hydro_15	Glycosyl hydrolases family 15	4	3	3	5	7	2	5	5	4	5	3	6	2	6	3	6	4
PF01915	Glyco_hydro_3_C	Glycosyl hydrolase family 3 C-terminal domain	4	2	6	5	9	3	3	4	5	6	22	14	1	2	3	4	3
PF07470	Glyco_hydro_88	Glycosyl Hydrolase Family 88	4	4	5	5	6	2	5	5	7	1	5	18	1	1	4	12	5
PF10566	Glyco_hydro_97	Glycoside hydrolase 97	4	3	5	5	4	2	3	0	3	3	3	3	0	1	1	0	1
PF02065	Melibiase	Melibiase	4	3	6	11	16	6	5	6	12	5	6	6	3	2	1	7	2
PF02055	Glyco_hydro_30	Glycosyl hydrolase family 30 TIM-barrel domain	5	1	3	5	4	1	3	6	7	3	4	11	3	2	3	9	0
PF00759	Glyco_hydro_9	Glycosyl hydrolase family 9	5	15	2	2	2	0	9	9	11	15	13	22	0	1	7	8	5
PF00722	Glyco_hydro_16	Glycosyl hydrolases family 16	6	17	11	1	5	0	6	8	6	3	10	5	0	0	6	7	5
PF00128	Alpha-amylase	Alpha amylase, catalytic domain	7	10	16	10	28	5	12	19	13	8	13	22	8	4	13	21	8
PF01055	Glyco_hydro_31	Glycosyl hydrolases family 31	7	9	17	9	26	8	11	19	16	7	21	39	14	18	13	39	15
PF07748	Glyco_hydro_38C	Glycosyl hydrolases family 38 C-terminal domain	7	8	6	10	12	4	8	9	18	7	6	9	6	7	4	10	12
PF02057	Glyco_hydro_59	Glycosyl hydrolase family 59	7	6	3	2	5	3	5	6	5	3	9	11	4	4	2	9	1
PF02838	Glyco_hydro_20b	Glycosyl hydrolase family 20, domain 2	8	13	7	7	14	3	13	12	28	10	9	11	9	11	6	10	5
PF16874	Glyco_hydro_36C	Glycosyl hydrolase family 36 C-terminal domain	8	11	0	2	3	0	2	1	4	0	2	7	6	11	5	10	4
PF03632	Glyco_hydro_65m	Glycosyl hydrolase family 65 central catalytic domain	8	10	7	4	17	3	3	4	5	2	3	5	3	1	4	5	9
PF02836	Glyco_hydro_2_C	Glycosyl hydrolases family 2, TIM barrel domain	10	2	6	3	4	4	3	6	6	1	6	6	3	1	2	7	5
PF03200	Glyco_hydro_63	Glycosyl hydrolase family 63 C-terminal domain	10	7	4	1	5	2	11	9	6	3	3	17	6	2	2	3	5
PF16499	Melibiase_2	Alpha galactosidase A	10	5	4	7	14	6	4	3	10	6	5	4	5	2	1	9	1
PF00728	Glyco_hydro_20	Glycosyl hydrolase family 20, catalytic domain	12	20	10	10	16	6	20	29	34	13	12	15	14	12	11	15	11
PF01532	Glyco_hydro_47	Glycosyl hydrolase family 47	14	6	6	9	12	7	6	4	6	5	6	6	10	10	8	12	8
PF02837	Glyco_hydro_2_N	Glycosyl hydrolases family 2, sugar binding domain	16	12	7	6	7	1	4	3	7	2	8	4	5	2	3	5	4
PF08244	Glyco_hydro_32C	Glycosyl hydrolases family 32 C terminal	32	10	1	0	0	2	0	0	1	1	0	1	0	0	1	29	0
PF00704	Glyco_hydro_18	Glycosyl hydrolases family 18	49	83	13	7	13	6	35	28	38	72	25	55	35	38	12	57	3
Total			302	368	318	204	338	126	298	302	430	267	346	461	257	196	174	450	221
Species code: pec (Paraescarpia echinospina); llu (Lamellibrachia luymsi); cte (Capitella teleta); hro (Helobdella robusta); ean (Eisenia andrei); dgy (Dimorphilus gyrociliatus); aca (Aplysia californica); gpl (Gigantidas platifrons); cgi (Crassostrea gigas); csq (Chrysomallon squamiferum); esc (Euprymna scolopes); lgi (Lottia gigantea); obi (Octopus bimaculoides); mye (Mizuhopecten yessoensis); …

## Sheet: Table S11
Table S11. Number of representative pattern recognition receptors in selected lophotrochozoa
PRRs	pec	llu	cte	ean	hro	dgy	gpl	cgi	mye	csq	lgi	aca	obi	esc	pau	lan	nge
C1qDC protein	1	3	7	9	6	6	360	277	121	6	5	7	4	4	3	25	4
Lectins
C-type lectin (CTLs)	48	74	127	10	31	6	148	146	165	66	50	44	10	6	62	143	28
Fibrinogen-related protein (FREPs)	68	98	124	27	90	4	161	137	60	23	26	43	9	9	21	68	15
Galectin	2	1	2	1	1	2	4	10	10	4	2	4	5	2	3	4	2
Low-density lipoprotein receptor-related protein (LDL)	77	111	74	18	51	13	96	32	67	25	38	36	31	24	37	55	60
Nod-like receptor (NLR)	20	68	2	0	0	0	0	0	0	0	0	0	0	0	0	1	0
Peptidoglycan recognition protein (PGRP)	9	17	7	12	0	1	18	9	9	5	7	2	4	5	1	12	8
Toll-like receptor (TLR)	23	33	6	32	8	0	117	60	53	10	36	31	17	8	23	105	18
Bactericidal permeability increasing protein (BPIP)	7	12	8	15	5	2	6	2	4	0	1	1	5	8	2	2	0
Numbers of genes in Paraescarpia genomes are highlighted in grey. Species code: aca (Aplysia californica); aqu (Amphimedon queenslandica); gpl (Gigantidas platifrons); cgi (Crassostrea gigas); csq (Chrysomallon squamiferum); cte (Capitella teleta); dgy (Dimorphilus gyrociliatus); ean (Eisenia andrei); esc (Euprymna scolopes); hro (Helobdella robusta); lan (Lingula anatina); llu (Lamellibrachia lu…

## Sheet: Table S12
Table S12. Key genes identified in lysosomal digestion of Paraescarpia echinospica
Gene familiy	Gene name	pec	llu	cte	hro	ean	dgy	gpl	cgi	mye	csq	lgi	aca	esc	obi	pau	lan	nge
Lysosomal enzymes
Acid ceramidase	ASAH1	1	1	1	1	1	1	1	1	1	1	1	1	1	1	1	2	2
Alpha-L-iduronidase	IDUA	1	2	1	0	1	1	1	1	0	1	1	3	1	1	0	1	1
Alpha-N-acetylgalactosaminidase-like isoform X2		4	3	4	4	8	4	4	3	10	4	4	4	2	2	1	3	1
Alpha-N-acetylglucosaminidase-like isoform X1	NAGLU	3	5	1	0	0	1	2	1	7	1	3	7	3	2	1	6	2
Arylsulfatase B-like		6	5	34	0	3	2	7	10	19	5	13	27	4	3	14	26	23
Beta-galactosidase	GLB1	1	1	5	3	1	1	3	4	10	3	2	7	2	2	3	5	4
Beta-glucuronidase	GUSB	1	1	6	0	1	1	2	1	4	1	2	2	1	1	1	2	1
Beta-hexosaminidase		5	8	5	2	6	6	7	5	18	3	6	5	5	5	3	5	6
Beta-mannosidase		2	1	1	1	3	1	2	5	1	3	5	2	1	1	1	3	2
Cathepsin B	CTSB	3	5	1	1	2	1	1	1	2	1	1	9	0	2	1	1	4
Cathepsin D	CTSD	1	1	1	1	1	0	1	1	1	1	1	5	1	2	1	2	3
Cathepsin L	CTSL	15	8	9	6	17	1	9	11	9	5	9	11	7	5	10	18	8
Cathepsin O	CTSO	1	2	1	0	1	1	1	0	1	1	1	1	0	1	1	2	2
Cathepsin Z	CTSZ	3	4	1	1	3	1	2	1	1	1	4	3	1	1	1	2	1
Deoxyribonuclease-2-alpha	DNASE2	5	4	2	2	1	2	4	1	3	3	2	1	1	1	5	6	3
Galactocerebrosidase	GALC	4	2	2	4	5	2	2	1	2	2	6	7	1	2	1	7	2
Gamma-interferon-inducible lysosomal thiol reductase	IFI3	1	1	3	1	1	0	1	3	0	1	2	6	3	2	2	4	1
Gastric triacylglycerol lipase	LIPF	1	1	1	2	2	1	2	2	3	2	3	8	4	1	1	6	1
Group XV phospholipase A2	PLA2G15	2	2	2	1	3	3	2	1	1	1	1	2	1	2	1	2	3
Legumain	LGMN	8	7	1	1	1	0	1	0	1	1	1	20	1	1	3	2	0
Lysosomal acid phosphatase	ACP2	3	5	4	3	2	1	1	2	8	2	3	7	3	4	3	6	1
Lysosomal alpha-glucosidase	GAA	2	4	11	4	6	5	4	5	5	2	9	7	4	3	7	12	8
Lysosomal alpha-mannosidase	MAN2B1	1	3	1	2	7	2	2	2	2	1	3	2	3	2	2	1	4
Lysosomal Pro-X carboxypeptidase	PRCP	1	1	2	0	2	5	2	1	2	2	2	2	3	3	3	4	1
N(4)-(Beta-N-acetylglucosaminyl)-L-asparaginase	AGA	1	1	3	2	1	1	2	2	1	1	1	2	0	3	1	1	1
N-acetylgalactosamine-6-sulfatase	GALNS	2	4	16	2	3	3	4	3	8	2	2	3	1	1	3	14	5
N-acetylglucosamine-6-sulfatase	GNS	1	1	1	0	1	0	1	1	2	1	2	2	1	1	1	5	1
Non-lysosomal glucosylceramidase	GBA2	2	1	2	1	1	0	1	1	1	1	1	1	2	2	1	2	2
N-sulphoglucosamine sulphohydrolase	SGSH	1	2	1	0	1	0	1	1	2	1	3	5	1	1	1	2	1
Palmitoyl-protein thioesterase 1	PPT1	1	1	1	1	1	1	1	0	1	1	1	1	1	1	1	2	2
Prosaposin	PSAP	4	6	5	4	2	1	2	3	13	4	18	10	5	6	4	7	4
Tartrate-resistant acid phosphatase type 5	ACP5	3	4	3	1	3	7	2	1	1	1	4	1	0	0	4	14	3
Lysosomal formation and trafficking related gene families
AP-1 complex subunit beta-1	AP1B1	2	2	1	2	1	2	1	1	1	1	1	1	1	3	1	3	1
AP-1 complex subunit gamma-1	AP1G1	1	2	1	1	1	1	1	1	2	1	2	3	1	5	1	6	2
AP-1 complex subunit mu-1	AP1M1	1	1	2	1	1	2	2	1	3	1	1	2	2	3	1	3	1
AP-1 complex-associated regulatory protein	AP1AR	1	1	1	1	1	1	0	1	1	1	1	3	1	1	1	2	1
AP-2 complex subunit alpha-2	AP2A2	1	1	1	2	1	1	1	1	1	1	1	1	1	1	1	2	2
AP-2 complex subunit mu	AP2M1	1	1	1	1	2	1	1	1	1	1	1	1	1	1	1	1	2
AP-2 complex subunit sigma	AP2S1	1	1	1	1	1	1	1	1	2	1	1	1	1	1	1	1	2
AP-3 complex subunit beta-2	AP3B2	1	1	1	1	1	1	1	1	3	1	1	2	1	2	1	8	2
AP-3 complex subunit delta-1	AP3D1	153	4	2	1	0	0	1	1	3	1	1	3	1	6	2	4	2
AP-3 complex subunit mu-1	AP3M2	1	1	1	1	1	1	1	1	1	1	1	3	1	8	1	2	1
AP-3 complex subunit sigma-2	AP3S1	1	1	1	1	2	6	1	1	2	1	0	1	1	1	1	2	1
AP-4 complex accessory subunit tepsin	ENTHD2	1	1	1	1	1	1	1	1	2	1	0	1	0	1	1	2	2
AP-4 complex subunit beta	AP4B1	1	1	2	0	1	0	1	1	1	0	0	2	1	1	1	2	1
AP-4 complex subunit mu-1	AP4M1	1	1	1	0	1	1	1	0	1	1	0	0	1	3	1	2	2
cation-independent mannose-6-phosphate receptor	IGF2R	4	12	0	0	0	0	0	0	0	0	0	0	0	0	4	1	32
CD82 antigen	CD82	5	15	7	4	18	12	2	3	6	4	5	3	3	3	4	12	7
ATP-binding cassette sub-family B member 9	ABCB9	1	1	1	0	1	0	1	0	1	1	1	0	0	0	0	3	0
cation-dependent mannose-6-phosphate receptor	M6PR	1	1	1	0	1	1	1	1	1	1	1	1	2	1	1	1	1
CD63 antigen	CD63	5	15	7	4	18	12	2	3	6	4	5	3	3	3	4	12	7
Clathrin heavy chain	CHC	4	4	3	2	3	1	4	4	16	3	4	8	4	8	4	13	8
lysosome membrane protein 2	SCARB2	2	2	2	1	1	1	3	2	8	2	2	5	1	2	3	3	3
lysosome-associated membrane glycoprotein 1	LAMP1	2	3	2	2	1	1	2	1	1	2	1	4	2	1	2	7	3
ras-related protein Rab-27A isoform X3	RAB27A	1	2	1	1	2	1	1	0	1	1	1	2	0	5	1	4	1
Numbers of genes in Paraescarpia genomes are highlighted in grey. Species code: pec (Paraescarpia echinospina); llu (Lamellibrachia luymsi); cte (Capitella teleta); hro (Helobdella robusta); ean (Eisenia andrei); dgy (Dimorphilus gyrociliatus); aca (Aplysia californica); gpl (Gigantidas platifrons); cgi (Crassostrea gigas); csq (Chrysomallon squamiferum); esc (Euprymna scolopes); lgi (Lottia giga…

## Sheet: Table S13
Table S13. Lysosmal digestion related genes that highly expressed in trophosome of Paraescarpia echinospica. The P-value was generated by two-tailed test in DESeq2, further adjusted with the Benjamini and Hochberg method to recover the False Discovery Rate (FDR).
Gene ID	OG_ID	nr annotation	Folder change (FD)	FDR
PE_Scaf12200_3.5	OG0002010	Cathepsin B isoform X1	44.3795	1.7152e-16
PE_Scaf11249_3.5	OG0000187	Cathepsin L1-like	38.2417	1.54572e-12
PE_Scaf11249_5.8	OG0000187	Cathepsin L1-like	35.401	1.9301e-09
PE_Scaf2764_0.3	OG0001275	Legumain	12.1863	1.19204e-08
PE_Scaf11249_4.5	OG0000187	Cathepsin L	74.6827	4.89051e-08
PE_Scaf11249_6.5	OG0000187	Cathepsin L1-like	13.6773	1.23306e-07
PE_Scaf2764_1.8	OG0001275	Legumain	31.9922	9.47754e-07
PE_Scaf5695_0.2	OG0001539	AP-3 complex subunit delta-1	21.5842	1.2154e-06
PE_Scaf9543_1.10	OG0091338	Cathepsin Z	17.8601	1.06971e-05
PE_Scaf1455_0.3	OG0013816	AP-3 complex subunit delta-1-like	14.3783	1.20404e-05
PE_Scaf7496_4.18	OG0013816	AP-3 complex subunit delta-1-like	32.9575	1.90384e-05
PE_Scaf10005_10.6	OG0013816	AP-3 complex subunit delta-1-like isoform X3	4.88673	2.98727e-05
PE_Scaf11249_5.7	OG0000187	Cathepsin L1-like	47.5684	3.39845e-05
PE_Scaf12199_0.4	OG0013816	AP-3 complex subunit delta-1-like	16.9174	0.00021567
PE_Scaf5005_0.7	OG0013816	AP-3 complex subunit delta-1-like isoform X1	4.22331	0.000281281
PE_Scaf9451_0.9	OG0002970	AP-3 complex subunit delta-1-like	19.4292	0.000542939
PE_Scaf6158_0.1	OG0009427	AP-3 complex subunit delta-1-like	16.8838	0.00206271
PE_Scaf5099_0.3	OG0001120	Tartrate-resistant acid phosphatase type 5	5.63195	0.00212889
PE_Scaf6558_1.6	OG0001275	Legumain	11.9644	0.00241272
PE_Scaf6020_2.5	OG0002010	Cathepsin B	4.2643	0.00290437
PE_Scaf661_0.4	OG0013816	AP-3 complex subunit delta-1-like	23.7937	0.00456058
PE_Scaf4308_9.8	OG0005871	AP-3 complex subunit delta-1-like	27.2361	0.0057126
PE_Scaf4542_0.3	OG0005871	AP-3 complex subunit delta-1-like isoform X1	13.6856	0.00575495
PE_Scaf704_0.8	OG0013816	AP-3 complex subunit delta-1-like isoform X2	6.23327	0.0102739
PE_Scaf4439_0.2	OG0009427	AP-3 complex subunit delta-1-like	5.29206	0.0146245
PE_Scaf11041_1.8	OG0015938	Cathepsin L1	16.1436	0.0154893
PE_Scaf10253_0.15	OG0002970	AP-3 complex subunit delta-1-like	6.80254	0.0197504
PE_Scaf14_0.3	OG0002969	Cation-independent mannose-6-phosphate receptor	39.0087	0.030888
PE_Scaf6558_1.5	OG0001275	Legumain	4.67667	0.0313926
PE_Scaf6761_0.0	OG0009427	AP-3 complex subunit delta-1-like	13.2119	0.0372521
PE_Scaf8668_18.6	OG0005871	AP-3 complex subunit delta-1-like	12.281	0.0392102
PE_Scaf2423_0.0	OG0009427	AP-3 complex subunit delta-1-like	7.83278	0.0469434

## Sheet: Table  S14
Table S14. Genes highly expressed in the trophosome of Paraescarpia echinospica. The P-value was generated by two-tailed test in DESeq2, further adjusted with the Benjamini and Hochberg method to recover the False Discovery Rate (FDR).
Gene ID	nr annotation	eggnog_des	EC Codes	KOG	Folder change (FC)	FDR
PE_Scaf4620_1.6	thyrotropin-releasing hormone receptor-like	Belongs to the G-protein coupled receptor 1 family	#N/A	G protein-coupled receptor	4.56181	4.75045e-05
PE_Scaf12500_8.2	hemerythrin	Hemerythrin HHE cation binding domain	#N/A	#N/A	49.4128	1.6232e-71
PE_Scaf800_2.3	hemerythrin	Hemerythrin HHE cation binding domain	#N/A	#N/A	10.3752	7.33604e-05
PE_Scaf1222_3.0	---NA---	#N/A	#N/A	#N/A	14.5614	7.12946e-05
PE_Scaf8416_1.4	tissue factor pathway inhibitor	Tissue factor pathway inhibitor	#N/A	Serine proteinase inhibitor (KU family)	15.8806	0.00451476
PE_Scaf8900_2.2	lacunin	serine-type endopeptidase inhibitor activity	#N/A	Serine proteinase inhibitor (KU family)	11.1316	1.99468e-10
PE_Scaf4359_0.3	protease inhibitor 4 isoform X3	WAP, follistatin kazal, immunoglobulin, kunitz and netrin domain containing 2	#N/A	Serine proteinase inhibitor (KU family)	5.1041	0.00305383
PE_Scaf2898_0.0	serpin family protein	serine-type endopeptidase inhibitor activity	#N/A	Serpin	15.0512	0.0153571
PE_Scaf12450_1.6	serpin B3 isoform X1	serine-type endopeptidase inhibitor activity	#N/A	Serpin	8.9475	0.00236371
PE_Scaf3413_2.3	Leukocyte elastase inhibitor A	Belongs to the serpin family	#N/A	Serpin	7.22801	0.0422923
PE_Scaf8746_0.3	serpin B3-like isoform X2	serine-type endopeptidase inhibitor activity	#N/A	Serpin	4.89393	5.45912e-06
PE_Scaf11860_0.9	uncharacterized protein LOC106153550	SET (Su(var)3-9, Enhancer-of-zeste, Trithorax) domain	EC:2.1.1.43	#N/A	22.7396	9.02861e-06
PE_Scaf8378_1.11	PREDICTED: uncharacterized protein LOC109030598	SET (Su(var)3-9, Enhancer-of-zeste, Trithorax) domain	EC:2.1.1.43	#N/A	4.60993	0.0135475
PE_Scaf4980_3.12	CHIT1 isoform 6	chitin catabolic process	EC:3.2.1.14	Chitinase	11.4505	6.46563e-05
PE_Scaf10827_1.6	acidic mammalian chitinase-like	chitin catabolic process	EC:3.2.1.14	Chitinase	9.84754	0.0186448
PE_Scaf4980_3.6	Acidic mammalian chitinase	chitin catabolic process	EC:3.2.1.14	Chitinase	8.98335	0.0081884
PE_Scaf7467_0.2	acidic mammalian chitinase	Acidic mammalian	EC:3.2.1.14	Chitinase	4.3429	0.00114544
PE_Scaf3373_5.3	arylacetamide deacetylase-like	neutral cholesterol ester hydrolase 1	EC:3.1.1.3	Arylacetamide deacetylase	31.482	1.19799e-11
PE_Scaf1204_0.5	neutral cholesterol ester hydrolase 1-like	triglyceride lipase activity	#N/A	Arylacetamide deacetylase	9.5667	0.0303916
PE_Scaf10893_2.6	arylacetamide deacetylase-like	triglyceride lipase activity	#N/A	Arylacetamide deacetylase	9.31247	0.00159742
PE_Scaf9620_7.4	arylacetamide deacetylase-like	triglyceride lipase activity	#N/A	Arylacetamide deacetylase	8.86409	0.0447827
PE_Scaf9966_0.7	neutral cholesterol ester hydrolase 1-like	triglyceride lipase activity	#N/A	Arylacetamide deacetylase	7.89275	0.0267738
PE_Scaf2444_1.5	probable S-adenosylmethionine-dependent methyltransferase At5g38100	SAM dependent carboxyl methyltransferase	#N/A	#N/A	32.3341	1.06878e-10
PE_Scaf2254_1.7	probable S-adenosylmethionine-dependent methyltransferase At5g38100	SAM dependent carboxyl methyltransferase	#N/A	#N/A	29.8795	2.24854e-10
PE_Scaf2254_0.2	probable S-adenosylmethionine-dependent methyltransferase At5g38100	SAM dependent carboxyl methyltransferase	#N/A	#N/A	24.7462	3.31509e-12
PE_Scaf3308_1.6	probable S-adenosylmethionine-dependent methyltransferase At5g38100	SAM dependent carboxyl methyltransferase	#N/A	#N/A	19.4748	9.90985e-09
PE_Scaf5592_0.3	probable S-adenosylmethionine-dependent methyltransferase At5g38100	SAM dependent carboxyl methyltransferase	#N/A	#N/A	17.0025	0.00886976
PE_Scaf188_0.6	probable S-adenosylmethionine-dependent methyltransferase At5g38100	SAM dependent carboxyl methyltransferase	#N/A	#N/A	15.8007	0.00116667
PE_Scaf7866_0.2	probable S-adenosylmethionine-dependent methyltransferase At5g38100	SAM dependent carboxyl methyltransferase	#N/A	#N/A	4.95025	0.000574294
PE_Scaf3629_10.3	toll-like receptor 4	hAT family C-terminal dimerisation region	#N/A	Tam3-transposase (Ac family)	4.68263	9.14553e-08
PE_Scaf3638_3.1	predicted protein	#N/A	#N/A	#N/A	6.74582	0.0355576
PE_Scaf8839_0.9	lysozyme 1-like	Lysozyme activity	#N/A	#N/A	6.26318	8.37375e-12
PE_Scaf1124_0.1	---NA---	Destabilase	#N/A	#N/A	5.55188	0.0147782
PE_Scaf6853_0.1	VWFA and cache domain-containing protein 1-like	calcium ion transport	EC:2.4.2.3#N/A	L-type voltage-dependent Ca2+ channel, alpha2/delta subunit	10.5176	0.00450621
PE_Scaf5858_0.1	VWFA and cache domain-containing protein 1	calcium ion transport	EC:2.4.2.3#N/A	#N/A	5.64808	0.00819125
PE_Scaf1637_0.3	VWFA and cache domain-containing protein 1-like	calcium ion transport	EC:2.4.2.3#N/A	L-type voltage-dependent Ca2+ channel, alpha2/delta subunit	4.57117	0.0485738
PE_Scaf4816_8.4	hypothetical protein CGI_10014324	#N/A	#N/A	Lysosomal-associated membrane protein	16.9423	2.30489e-05
PE_Scaf10527_0.12	Si:ch211-262h13.3 protein	Domain of unknown function (DUF48#N/A6)	#N/A	#N/A	15.9768	4.9209e-06
PE_Scaf4265_0.9	PREDICTED: uncharacterized protein LOC107560069	Domain of unknown function (DUF48#N/A6)	#N/A	#N/A	6.62098	0.00112118
PE_Scaf4590_3.5	Si:ch211-262h13.3 protein	Domain of unknown function (DUF48#N/A6)	#N/A	#N/A	5.61723	0.0102165
PE_Scaf4852_0.3	Si:ch211-262h13.3 protein	Domain of unknown function (DUF48#N/A6)	#N/A	#N/A	5.47873	0.00303471
PE_Scaf12363_2.9	Si:ch211-262h13.3 protein	Domain of unknown function (DUF48#N/A6)	#N/A	#N/A	4.64631	0.0370208
PE_Scaf9683_4.5	Xanthine dehydrogenase	CO dehydrogenase flavoprotein C-terminal domain	EC:1.17.1.4; EC:1.17.3.2	Xanthine dehydrogenase	19.9975	1.52231e-05
PE_Scaf11629_2.6	Xanthine dehydrogenase/oxidase	oxidoreductase activity, acting on CH or CH2 groups, oxygen as acceptor	EC:1.17.1.4; EC:1.17.3.2	Xanthine dehydrogenase	17.1931	1.13832e-05
PE_Scaf5651_2.12	xanthine dehydrogenase/oxidase	oxidoreductase activity, acting on CH or CH2 groups, oxygen as acceptor	EC:1.17.1.4; EC:1.17.3.2	Xanthine dehydrogenase	13.19	5.98701e-07
PE_Scaf11629_0.0	aldehyde oxidase 4-like	aldehyde	EC:1.2.3.1	Xanthine dehydrogenase	6.51678	0.000566888
PE_Scaf10579_3.7	Xanthine dehydrogenase	molybdopterin cofactor binding	EC:1.17.1.4; EC:1.17.3.2	Xanthine dehydrogenase	6.42454	0.0432681
PE_Scaf10678_4.19	multidrug resistance protein 1A-like	ATPase activity, coupled to transmembrane movement of substances	EC:3.6.3.44	Multidrug/pheromone exporter, ABC superfamily	50.8827	5.71907e-15
PE_Scaf10678_4.18	multidrug resistance protein 1	ATP-binding cassette, sub-family B (MDR TAP), member 1	EC:3.6.3.44	Multidrug/pheromone exporter, ABC superfamily	15.4421	0.00331931
PE_Scaf7270_4.7	multidrug resistance protein 1A-like	ATPase activity, coupled to transmembrane movement of substances	EC:3.6.3.44	Multidrug/pheromone exporter, ABC superfamily	10.0905	1.91596e-11
PE_Scaf10678_1.1	phosphatidylcholine translocator ABCB4 isoform X2	Multidrug resistance protein	EC:3.6.3.44	Multidrug/pheromone exporter, ABC superfamily	7.80379	0.0014779
PE_Scaf6704_5.6	collagen triple helix repeat-containing protein 1-like	Collagen triple helix	#N/A	#N/A	81.2242	1.06393e-06
PE_Scaf7401_0.5	collagen triple helix repeat-containing protein 1-like	Collagen triple helix	#N/A	#N/A	59.1827	1.33573e-08
PE_Scaf6704_6.6	collagen triple helix repeat-containing protein 1-like	Collagen triple helix	#N/A	#N/A	12.2703	1.08568e-09
PE_Scaf1551_4.3	collagen triple helix repeat-containing protein 1-like	sodium channel activity	#N/A	#N/A	6.26522	0.00301434
PE_Scaf10899_2.3	PREDICTED: uncharacterized protein LOC109483513	Cadherin repeats.	#N/A	Cadherin EGF LAG seven-pass G-type receptor	7.28455	0.042628
PE_Scaf6594_0.5	PREDICTED: uncharacterized protein LOC102808343	#N/A	#N/A	#N/A	5.12299	0.0405695
PE_Scaf1012_0.3	cubilin	Cubilin (intrinsic factor-cobalamin receptor)	#N/A	Cubilin, multiligand receptor mediating cobalamin absorption	33.6535	3.09135e-07
PE_Scaf6293_4.7	cubilin	Domain first found in C1r, C1s, uEGF, and bone morphogenetic protein.	#N/A	Cubilin, multiligand receptor mediating cobalamin absorption	11.4149	0.000140655
PE_Scaf5479_1.3	ovochymase-1	Belongs to the peptidase S1 family	EC:3.4.21.2	Trypsin	4.09719	0.0227995
PE_Scaf10419_3.3	dorsal-ventral patterning protein tolloid isoform X1	Cubilin (intrinsic factor-cobalamin receptor)	#N/A	Cubilin, multiligand receptor mediating cobalamin absorption	4.04439	0.0337424
PE_Scaf8592_6.10	epithelial chloride channel protein-like	intracellular chloride channel activity	#N/A	Tyrosine kinases	4.91032	0.0156141
PE_Scaf9393_2.1	---NA---	#N/A	#N/A	#N/A	229.628	8.39025e-15
PE_Scaf9393_1.0	---NA---	#N/A	#N/A	#N/A	218.936	1.11595e-10
PE_Scaf7233_2.5	---NA---	#N/A	#N/A	#N/A	12.7468	3.71823e-08
PE_Scaf8795_1.21	---NA---	#N/A	#N/A	#N/A	6.4683	0.0294741
PE_Scaf4459_8.15	---NA---	of tumorigenicity 14	EC:3.4.21.4; EC:3.4.21.34; EC:3.4.21.1#N/A9	#N/A	4.00146	0.00216332
PE_Scaf7341_8.8	predicted protein	#N/A	#N/A	#N/A	4.319	0.0021856
PE_Scaf9965_2.3	hemoglobin subunit B1	Belongs to the globin family	#N/A	#N/A	194.755	1.63674e-35
PE_Scaf6639_0.0	hemoglobin subunit B1	Neuroglobin	#N/A	#N/A	116.868	1.03382e-19
PE_Scaf350_4.7	hemoglobin subunit B1	Neuroglobin	#N/A	#N/A	100.369	4.66577e-16
PE_Scaf350_4.9	hemoglobin subunit B1	Neuroglobin	#N/A	Hemoglobin-like flavoprotein	91.6445	1.6955e-19
PE_Scaf279_2.8	hemoglobin subunit B1	#N/A	#N/A	#N/A	90.7087	4.19754e-09
PE_Scaf3081_0.2	hemoglobin subunit B1	oxygen carrier activity	#N/A	#N/A	75.7602	4.50656e-15
PE_Scaf10099_1.7	hemoglobin subunit B2	oxygen carrier activity	#N/A	#N/A	69.0978	6.00485e-22
PE_Scaf4360_14.19	hemoglobin subunit A1	oxygen carrier activity	#N/A	#N/A	60.3318	1.70452e-36
PE_Scaf9965_1.1	hemoglobin subunit B1	Belongs to the globin family	#N/A	#N/A	56.0033	3.86786e-15
PE_Scaf4360_14.5	hemoglobin subunit A2	Globin	#N/A	#N/A	49.1247	1.73354e-13
PE_Scaf7478_3.3	hemoglobin subunit B1	Belongs to the globin family	#N/A	#N/A	49.101	5.76382e-23
PE_Scaf1853_3.4	hemoglobin subunit B1	Belongs to the globin family	#N/A	#N/A	46.7449	1.63899e-11
PE_Scaf7230_5.8	hemoglobin subunit B1	Globin	#N/A	#N/A	45.5961	3.26951e-19
PE_Scaf1853_2.14	hemoglobin subunit B1	Neuroglobin	#N/A	#N/A	44.9124	7.11463e-14
PE_Scaf8283_1.7	hemoglobin subunit B1	oxygen carrier activity	#N/A	#N/A	44.157	4.1056e-08
PE_Scaf4910_5.8	hemoglobin subunit B1	Globin	#N/A	#N/A	43.8622	3.65112e-07
PE_Scaf4360_15.1	hemoglobin subunit A1	Globin	#N/A	#N/A	43.0975	1.73845e-13
PE_Scaf1853_4.2	hemoglobin subunit B1	Neuroglobin	#N/A	#N/A	38.7529	3.62396e-12
PE_Scaf1853_3.5	hemoglobin subunit B1	Belongs to the globin family	#N/A	#N/A	25.2183	7.33604e-05
PE_Scaf9965_0.1	hemoglobin subunit B1	Belongs to the globin family	#N/A	#N/A	23.8232	2.93454e-12
PE_Scaf8283_1.8	hemoglobin subunit B1	Globin	#N/A	#N/A	22.7548	5.86107e-15
PE_Scaf7367_4.3	hemoglobin subunit B1	fatty acid peroxidase activity	#N/A	#N/A	19.6857	0.000359114
PE_Scaf8283_3.3	hemoglobin subunit B1	Belongs to the globin family	#N/A	#N/A	13.3899	5.71686e-07
PE_Scaf1853_2.15	hemoglobin subunit B1	Neuroglobin	#N/A	#N/A	11.5006	0.0265196
PE_Scaf7230_4.3	hemoglobin subunit B1	Globin	#N/A	#N/A	8.05094	0.00188665
PE_Scaf12390_4.5	---NA---	#N/A	#N/A	#N/A	4.09134	0.00460332
PE_Scaf11921_0.1	hypothetical protein C0Q70_03242	chitin metabolic process	EC:6.1.1.9	#N/A	8.70931	0.00715606
PE_Scaf10657_9.7	discoidin, CUB and LCCL domain-containing protein 2-like	chitin metabolic process	EC:6.1.1.9	Uncharacterized conserved protein, contains laminin, cadherin and EGF domains	6.23716	0.0023402
PE_Scaf1720_1.0	uncharacterized protein LOC111121193 isoform X3	Chitin-binding domain type 2	#N/A	#N/A	5.07638	0.014001
PE_Scaf10657_9.6	predicted protein	chitin binding	#N/A	Uncharacterized conserved protein, contains laminin, cadherin and EGF domains	4.32985	0.000365122
PE_Scaf11214_3.2	Mucin-like protein	MHC class II protein binding, via antigen binding groove	#N/A	Uncharacterized conserved protein	125.493	2.16566e-13
PE_Scaf1765_4.2	transient receptor potential cation channel subfamily M member 2-like isoform X2	Transient receptor potential cation channel, subfamily M, member 2	EC:3.6.1.13	Ca2+/Mg2+-permeable cation channels (LTRPC family)	5.70995	0.0197921
PE_Scaf4108_14.9	---NA---	#N/A	#N/A	ARK protein kinase family	28.7946	5.67014e-05
PE_Scaf1444_7.3	---NA---	#N/A	#N/A	#N/A	11.3211	6.94455e-06
PE_Scaf9360_0.0	hypothetical protein BV898_18586	#N/A	#N/A	#N/A	4.40882	0.00219481
PE_Scaf11562_0.2	CHAP domain-containing protein	domain, Protein	#N/A	#N/A	40.5685	1.73368e-16
PE_Scaf4124_3.4	PREDICTED: uncharacterized protein LOC106815016	#N/A	#N/A	#N/A	5.57507	0.00100798
PE_Scaf2065_5.6	Glycine N-methyltransferase	Glycine N-methyltransferase	EC:2.1.1.2#N/A	Methyltransferases	143.501	1.12169e-32
PE_Scaf3837_1.5	predicted protein	monocarboxylate transporter	#N/A	#N/A	7.37572	0.000978861
PE_Scaf2320_0.0	histone demethylase UTY isoform X2	A domain family that is part of the cupin metalloenzyme superfamily.	#N/A	DNA-binding protein jumonji/RBP2/SMCY, contains JmjC domain	11.2104	0.0186448
PE_Scaf11347_0.5	lysine-specific demethylase 6A-like	A domain family that is part of the cupin metalloenzyme superfamily.	#N/A	DNA-binding protein jumonji/RBP2/SMCY, contains JmjC domain	5.30843	0.0363734
PE_Scaf9486_0.4	lysine-specific demethylase 6A isoform X3	A domain family that is part of the cupin metalloenzyme superfamily.	#N/A	DNA-binding protein jumonji/RBP2/SMCY, contains JmjC domain	4.83703	2.2466e-08
PE_Scaf7402_0.4	Lysine-specific demethylase 6A	A domain family that is part of the cupin metalloenzyme superfamily.	#N/A	DNA-binding protein jumonji/RBP2/SMCY, contains JmjC domain	4.18384	0.037046
PE_Scaf9360_0.6	histone demethylase UTY isoform X2	A domain family that is part of the cupin metalloenzyme superfamily.	#N/A	DNA-binding protein jumonji/RBP2/SMCY, contains JmjC domain	4.00325	0.000199758
PE_Scaf2764_1.8	legumain	cysteine-type peptidase activity	EC:3.4.22.34	Asparaginyl peptidases	10.0699	0.000105872
PE_Scaf2764_0.3	legumain	cysteine-type peptidase activity	EC:3.4.22.34	Asparaginyl peptidases	9.04701	7.55669e-07
PE_Scaf6558_1.6	legumain	cysteine-type peptidase activity	EC:3.4.22.34	Asparaginyl peptidases	5.19174	0.0198629
PE_Scaf3078_3.4	barrier-to-autointegration factor-like	Barrier to autointegration factor	#N/A	DNA-bridging protein BAF	14.5746	0.0116044
PE_Scaf2893_2.22	low complexity protein	#N/A	#N/A	#N/A	6.50401	0.0179427
PE_Scaf4542_0.3	AP-3 complex subunit delta-1-like isoform X1	protein complex 3, delta 1 subunit	#N/A	Vesicle coat complex AP-3, delta subunit	10.2243	0.0303463
PE_Scaf6797_0.2	uncharacterized protein LOC111116478	#N/A	#N/A	#N/A	19.3057	0.000672667
PE_Scaf7811_0.1	uncharacterized protein LOC111116478	#N/A	#N/A	#N/A	7.23031	0.00010369
PE_Scaf1183_9.0	uncharacterized protein LOC111116478	#N/A	#N/A	#N/A	6.24935	0.00731178
PE_Scaf4232_0.1	uncharacterized protein LOC111116478	#N/A	#N/A	#N/A	5.55639	0.0299644
PE_Scaf2312_0.1	keratin-associated protein 6-2-like	#N/A	#N/A	#N/A	7.51211	0.00392729
PE_Scaf2480_14.8	hypothetical protein HELRODRAFT_189210	Glycosyltransferase sugar-binding region containing DXD motif	#N/A	Alpha-1,4-N-acetylglucosaminyltransferase	31.6702	7.27974e-10
PE_Scaf5700_0.12	Inositol phosphoceramide mannosyltransferase 3	Glycosyltransferase sugar-binding region containing DXD motif	#N/A	Alpha-1,4-N-acetylglucosaminyltransferase	13.6468	3.62617e-07
PE_Scaf3105_14.3	Inositol phosphoceramide mannosyltransferase 3	Glycosyltransferase sugar-binding region containing DXD motif	#N/A	Alpha-1,4-N-acetylglucosaminyltransferase	12.9883	0.0470688
PE_Scaf12190_0.7	uncharacterized protein LOC110462107	Glycosyltransferase sugar-binding region containing DXD motif	#N/A	Alpha-1,4-N-acetylglucosaminyltransferase	4.92857	0.0144939
PE_Scaf12585_8.3	---NA---	#N/A	#N/A	#N/A	13.3678	2.36075e-05
PE_Scaf4580_1.11	probable serine/threonine-protein kinase irlB	Serine threonine-protein kinase	EC:2.7.11.1	Serine/threonine protein kinase and endoribonuclease ERN1/IRE1, sensor of the unfolded protein response pathway	4.99429	0.0209213
PE_Scaf9220_0.5	predicted protein	#N/A	#N/A	Predicted haloacid dehalogenase-like hydrolase (eyes absent)	20.8539	0.00341471
PE_Scaf5154_6.5	---NA---	#N/A	#N/A	#N/A	6.50848	0.000744746
PE_Scaf8704_7.11	ferric-chelate reductase 1	Ferric-chelate reductase 1	#N/A	#N/A	106.835	2.14057e-32
PE_Scaf8973_4.9	defense protein l(2)34Fc	Reeler domain	#N/A	#N/A	10.3676	6.08687e-05
PE_Scaf713_1.6	polyketide synthase 2	PKS_DH	EC:2.3.1.85	Animal-type fatty acid synthase and related proteins	7.88755	0.000756295
PE_Scaf3294_5.9	protein FAM234B-like	Family with sequence similarity 234 member B	#N/A	#N/A	4.84681	0.00299639
PE_Scaf1105_0.5	protein FAM234B-like	Family with sequence similarity 234 member B	#N/A	#N/A	4.30654	0.0260036
PE_Scaf3294_5.11	protein FAM234B-like	#N/A	#N/A	#N/A	4.02786	5.68026e-06
PE_Scaf8878_0.1	17-beta-hydroxysteroid dehydrogenase type 6	Enoyl-(Acyl carrier protein) reductase	EC:1.1.1.239; EC:1.1.1.1#N/A5; EC:1.1.1.62	Corticosteroid 11-beta-dehydrogenase and related short chain-type dehydrogenases	4.58836	0.0297239
PE_Scaf2810_0.4	low-density lipoprotein receptor-related protein 2-like isoform X2	lipoprotein receptor-related protein 2	#N/A	Low-density lipoprotein receptors containing Ca2+-binding EGF-like domains	21.2554	0.0031018
PE_Scaf4435_8.6	neuropeptide F receptor-like	neuropeptide Y receptor activity	#N/A	G protein-coupled receptor	20.0117	3.32116e-12
PE_Scaf174_2.3	melatonin receptor type 1C-like	melatonin receptor activity	#N/A	Muscarinic acetylcholine receptor	6.51406	0.00210244
PE_Scaf3550_4.3	serine/threonine-protein phosphatase 6 regulatory ankyrin repeat subunit B-like isoform X2	#N/A	#N/A	Ankyrin	5.3033	0.026012
PE_Scaf2052_0.5	delta-like protein C isoform X2	endocardial cushion cell development	#N/A	Uncharacterized conserved protein, contains laminin, cadherin and EGF domains	50.1712	2.15591e-06
PE_Scaf3235_0.6	sushi, von Willebrand factor type A, EGF and pentraxin domain-containing protein 1 isoform X1	calcium ion binding	#N/A	Uncharacterized conserved protein, contains laminin, cadherin and EGF domains	8.61627	0.0402985
PE_Scaf1367_0.2	teneurin-a isoform X3	regulation of canonical Wnt signaling pathway involved in osteoblast differentiation	#N/A	Uncharacterized conserved protein, contains laminin, cadherin and EGF domains	8.51846	0.0444706
PE_Scaf10569_0.2	sushi, von Willebrand factor type A, EGF and pentraxin domain-containing protein 1-like	calcium ion binding	#N/A	CUB domain-containing protein	8.26176	2.45878e-09
PE_Scaf2725_0.2	fibropellin-1 isoform X1	calcium ion binding	EC:2.7.11.1; EC:3.2.1.1	Uncharacterized conserved protein, contains laminin, cadherin and EGF domains	8.10412	0.0135594
PE_Scaf4243_8.25	signal peptide, CUB and EGF-like domain-containing protein 2	signal peptide, CUB and EGF-like domain-containing protein	#N/A	Tyrosine kinase, EPH (ephrin) receptor family	6.29659	0.0261905
PE_Scaf11090_0.3	sushi, von Willebrand factor type A, EGF and pentraxin domain-containing protein 1-like	calcium ion binding	#N/A	Tyrosine kinase, EPH (ephrin) receptor family	6.00773	0.0140323
PE_Scaf5846_1.4	sushi, von Willebrand factor type A, EGF and pentraxin domain-containing protein 1-like	calcium ion binding	#N/A	CUB domain-containing protein	5.35864	0.000855336
PE_Scaf5435_0.4	sushi, von Willebrand factor type A, EGF and pentraxin domain-containing protein 1-like	calcium ion binding	#N/A	Tyrosine kinase, EPH (ephrin) receptor family	4.77449	0.00131557
PE_Scaf9398_0.9	low affinity immunoglobulin epsilon Fc receptor-like	C-type lectin (CTL) or carbohydrate-recognition domain (CRD)	#N/A	#N/A	26.5743	7.33604e-05
PE_Scaf9098_1.8	perlucin 1	C-type lectin (CTL) or carbohydrate-recognition domain (CRD)	#N/A	#N/A	14.5211	1.34531e-06
PE_Scaf4010_1.6	aggrecan core protein-like	Aggrecan	#N/A	#N/A	14.1622	0.000577139
PE_Scaf8049_16.4	macrophage mannose receptor 1-like	C-type lectin domain family 4 member E	#N/A	#N/A	10.0268	0.000145967
PE_Scaf7030_3.8	perlucin-like isoform X2	C-type lectin (CTL) or carbohydrate-recognition domain (CRD)	#N/A	#N/A	9.63759	6.89787e-10
PE_Scaf11296_5.5	Lec1, partial	C-type lectin (CTL) or carbohydrate-recognition domain (CRD)	#N/A	#N/A	8.67133	0.000103225
PE_Scaf6695_2.3	low affinity immunoglobulin epsilon Fc receptor	Bacterial Ig-like domain (group 2)	EC:2.7.11.1; EC:3.4.16.4	#N/A	4.60852	0.000745108
PE_Scaf10580_6.12	monocarboxylate transporter 2-like	Monocarboxylate transporter 2-like	#N/A	Monocarboxylate transporter	28.95	1.32463e-05
PE_Scaf11976_1.6	monocarboxylate transporter 10	Solute carrier family 16	#N/A	Monocarboxylate transporter	21.047	0.00028574
PE_Scaf7877_2.5	monocarboxylate transporter 12	It is involved in the biological process described with transmembrane transport	#N/A	Monocarboxylate transporter	15.399	0.00697445
PE_Scaf10196_7.5	monocarboxylate transporter 13-like isoform X1	Major Facilitator Superfamily	#N/A	Monocarboxylate transporter	9.24959	4.48282e-07
PE_Scaf8217_4.13	monocarboxylate transporter 12-like	transmembrane transport	#N/A	Monocarboxylate transporter	4.26871	0.000952804
PE_Scaf5752_0.3	monocarboxylate transporter 12-like	creatine transmembrane transporter activity	#N/A	Monocarboxylate transporter	4.26191	0.0430483
PE_Scaf8192_3.6	microfibril-associated glycoprotein 4-like	Fibrinogen-related domains (FReDs)	#N/A	Ficolin and related extracellular proteins	68.0628	7.5515e-16
PE_Scaf1236_14.5	microfibril-associated glycoprotein 4-like	cell surface pattern recognition receptor signaling pathway	#N/A	Ficolin and related extracellular proteins	12.7755	6.34315e-05
PE_Scaf7757_2.6	microfibril-associated glycoprotein 4-like	chitin binding	#N/A	Ficolin and related extracellular proteins	11.0753	1.07013e-16
PE_Scaf1409_0.3	techylectin-5A-like isoform X1	cell surface pattern recognition receptor signaling pathway	#N/A	Ficolin and related extracellular proteins	4.60375	0.000136414
PE_Scaf9646_8.7	Homeobox protein Nkx-2.2a	ventral spinal cord interneuron fate determination	#N/A	Transcription factor tinman/NKX2-3, contains HOX domain	10.9732	2.4771e-05
PE_Scaf8750_10.1	homeobox hox lox4	DNA binding	#N/A	Transcription factor zerknullt and related HOX domain proteins	8.39682	0.00172686
PE_Scaf10003_0.10	homeobox protein DBX1-like	Sequence-specific DNA binding. It is involved in the biological process described with regulation of transcription, DNA-templated	#N/A	Transcription factor NKX-5.1/HMX1, contains HOX domain	6.37955	0.0436183
PE_Scaf9646_7.9	homeobox protein Nkx-2.2 isoform X1	sequence-specific DNA binding. It is involved in the biological process described with regulation of transcription, DNA-templated	#N/A	Transcription factor tinman/NKX2-3, contains HOX domain	5.94409	0.00151338
PE_Scaf6376_9.3	cartilage matrix protein	structural constituent of cuticle	#N/A	Vitronectin receptor, alpha subunit	4.76535	1.75432e-05
PE_Scaf1109_2.5	CUB and peptidase domain-containing protein 2-like	Belongs to the peptidase S1 family	EC:3.4.21.12#N/A	Trypsin	12.2519	0.000561106
PE_Scaf1109_2.3	serine protease 27-like	self proteolysis	EC:3.4.21.1#N/A6	Trypsin	8.78391	0.000261247
PE_Scaf1016_0.1	predicted protein	Belongs to the peptidase S1 family	EC:3.4.21.12#N/A; EC:3.4.21.4; EC:3.4.21.1#N/A9	Trypsin	6.89866	0.0228104
PE_Scaf5370_3.5	serine proteinase	serine-type endopeptidase activity	EC:3.4.21.1	Trypsin	6.84268	0.000929999
PE_Scaf433_0.13	trypsin-3-like isoform X1	self proteolysis	EC:3.4.21.1#N/A6	Trypsin	5.56013	0.0409586
PE_Scaf12039_3.1	organic cation transporter protein-like	histamine uptake	#N/A	Synaptic vesicle transporter SVOP and related transporters (major facilitator superfamily)	29.4616	8.20968e-14
PE_Scaf8950_0.3	organic cation transporter protein-like	Sugar (and other) transporter	#N/A	Synaptic vesicle transporter SVOP and related transporters (major facilitator superfamily)	27.5846	8.17202e-08
PE_Scaf11383_12.2	organic cation transporter protein-like	Si dkey-166k12.1	#N/A	Synaptic vesicle transporter SVOP and related transporters (major facilitator superfamily)	19.6858	0.00194845
PE_Scaf238_0.4	organic cation transporter protein isoform X1	Sugar (and other) transporter	#N/A	Synaptic vesicle transporter SVOP and related transporters (major facilitator superfamily)	14.0642	5.44298e-10
PE_Scaf9947_3.5	organic cation transporter protein-like	Sugar (and other) transporter	#N/A	Synaptic vesicle transporter SVOP and related transporters (major facilitator superfamily)	4.69937	5.24703e-09
PE_Scaf6494_5.2	sodium- and chloride-dependent glycine transporter 2	Belongs to the sodium neurotransmitter symporter (SNF) (TC 2.A.22) family	#N/A	Sodium-neurotransmitter symporter	10.3624	6.42e-05
PE_Scaf6724_7.9	Sushi repeat-containing protein SRPX2	Complement component 8, alpha polypeptide	#N/A	Netrin transmembrane receptor unc-5	14.8606	0.000447633
PE_Scaf4298_0.3	cytochrome P450 2U1-like	oxidoreductase activity, acting on paired donors, with incorporation or reduction of molecular oxygen, reduced flavin or flavoprotein as one donor, and incorporation of one atom of oxygen	EC:1.14.14.1; EC:1.14.14.24	Cytochrome P45#N/A CYP2 subfamily	39.2227	6.83533e-05
PE_Scaf2451_0.9	cytochrome P450 2U1	Cytochrome P45#N/A, family 2, subfamily U, polypeptide 1	EC:1.14.14.1; EC:1.14.14.24	Cytochrome P45#N/A CYP2 subfamily	14.6889	7.50079e-05
PE_Scaf8645_2.14	EGF-like domain-containing protein	lipoprotein receptor-related protein	#N/A	Nidogen and related basement membrane protein proteins	67.6709	1.24856e-06
PE_Scaf8557_8.8	fibrillin-2-like isoform X48	sequestering of TGFbeta in extracellular matrix	#N/A	Nidogen and related basement membrane protein proteins	27.3459	8.01617e-09
PE_Scaf420_1.8	EGF-like domain-containing protein	Mucin 4, cell surface associated	#N/A	Nidogen and related basement membrane protein proteins	12.8694	0.00199477
PE_Scaf1567_2.10	nidogen-2-like isoform X1	Worm-specific repeat type 1	#N/A	Nidogen and related basement membrane protein proteins	10.9893	0.0363787
PE_Scaf6934_5.17	mucin-2-like isoform X1	EGF domain	#N/A	Nidogen and related basement membrane protein proteins	6.87174	0.0328438
PE_Scaf10945_2.2	---NA---	#N/A	#N/A	#N/A	14.0393	0.0393671
PE_Scaf11446_1.0	Jerky protein homolog-like	DDE superfamily endonuclease	#N/A	#N/A	28.0498	0.00055325
PE_Scaf6020_6.7	atrial natriuretic peptide receptor 1-like	guanylate cyclase activity	EC:4.6.1.2	Natriuretic peptide receptor, guanylate cyclase	13.1657	0.0226249
PE_Scaf9059_2.1	neuronal acetylcholine receptor subunit alpha-7 isoform X2	Neurotransmitter-gated ion-channel transmembrane region	#N/A	Acetylcholine receptor	51.1185	2.44981e-06
PE_Scaf2574_3.11	neuronal acetylcholine receptor subunit alpha-7-like isoform X2	acetylcholine-gated cation-selective channel activity	#N/A	Acetylcholine receptor	13.451	2.68033e-09
PE_Scaf8541_3.1	neuronal acetylcholine receptor subunit alpha-10-like	Neurotransmitter-gated ion-channel transmembrane region	#N/A	Acetylcholine receptor	9.69714	0.00964216
PE_Scaf4540_11.0	putative nuclease HARBI1	nuclease HARBI1-like	#N/A	Predicted transposase	6.39651	0.00647541
PE_Scaf11738_0.11	putative nuclease HARBI1	nuclease HARBI1	#N/A	Predicted transposase	4.45314	0.0402967
PE_Scaf9653_1.5	Canalicular multispecific organic anion transporter 2	ABC transporter transmembrane region	#N/A	Multidrug resistance-associated protein/mitoxantrone resistance protein, ABC superfamily	27.9825	2.72812e-09
PE_Scaf9733_1.8	canalicular multispecific organic anion transporter 2	canalicular bile acid transport	#N/A	Multidrug resistance-associated protein/mitoxantrone resistance protein, ABC superfamily	12.9365	2.67932e-05
PE_Scaf9736_3.8	multidrug resistance-associated protein 1-like	ABC transporter transmembrane region	#N/A	Multidrug resistance-associated protein/mitoxantrone resistance protein, ABC superfamily	8.40345	1.03782e-08
PE_Scaf3545_8.1	hypothetical protein L345_16538, partial	scavenger receptor activity	#N/A	#N/A	32.6336	1.85922e-07
PE_Scaf12192_3.5	f-type lectin 3	carbohydrate binding	EC:3.4.21.7	Neurexin IV	5.77638	7.11339e-05
PE_Scaf4843_17.0	alpha-(1,3)-fucosyltransferase C-like	Fucosyltransferase activity. It is involved in the biological process described with protein glycosylation	EC:2.4.1.214	Fucosyltransferase	16.6909	0.000392641
PE_Scaf2155_2.3	glycoprotein 3-alpha-L-fucosyltransferase A-like	Fucosyltransferase activity. It is involved in the biological process described with protein glycosylation	EC:2.4.1.214	Fucosyltransferase	10.8847	0.0100385
PE_Scaf2675_2.4	PREDICTED: uncharacterized protein LOC107334191	#N/A	#N/A	#N/A	20.7787	3.92772e-07
PE_Scaf8735_2.0	retinal homeobox protein Rx1-like	Retinal homeobox	#N/A	Transcription factor PHOX2/ARIX, contains HOX domain	13.6652	0.0185236
PE_Scaf10624_2.12	homeobox protein OTX2-B	Homeodomain	#N/A	Homeobox transcription factor	8.72202	0.00566436
PE_Scaf2997_2.0	hypothetical protein CAPTEDRAFT_209496, partial	#N/A	#N/A	#N/A	10.1474	0.000660753
PE_Scaf8207_0.2	hand2 protein	protein dimerization activity	#N/A	Transcription factor HAND2/Transcription factor TAL1/TAL2/LYL1	6.92584	1.11575e-06
PE_Scaf11559_0.10	---NA---	#N/A	#N/A	#N/A	5.88853	0.0139593
PE_Scaf2654_4.9	probable G-protein coupled receptor 139	receptor 139	#N/A	#N/A	9.19764	0.00669406
PE_Scaf7030_12.10	collagen alpha-1(XXVIII) chain	calcium ion binding. It is involved in the biological process described with proteolysis	#N/A	Nidogen and related basement membrane protein proteins	37.1081	1.21193e-06
PE_Scaf12464_4.3	collagen alpha-1(XXVIII) chain	Epidermal growth factor-like protein 7	#N/A	Uncharacterized conserved protein	36.4944	0.000559834
PE_Scaf273_6.9	sushi, von Willebrand factor type A, EGF and pentraxin domain-containing protein 1-like	Sushi, von Willebrand factor type A, EGF and pentraxin	#N/A	Uncharacterized conserved protein, contains laminin, cadherin and EGF domains	16.972	8.67184e-15
PE_Scaf9162_1.7	tripartite motif-containing protein 3-like	interferon-beta production	EC:2.3.2.27	WD4#N/A repeat-containing protein	7.94343	0.00619313
PE_Scaf7117_1.19	forkhead box protein E4-like	sequence-specific DNA binding	#N/A	Forkhead/HNF-3-related transcription factor	18.9416	0.0128242
PE_Scaf11623_1.3	fork head domain protein	FORKHEAD	#N/A	Forkhead/HNF-3-related transcription factor	16.8428	0.0115839
PE_Scaf11331_6.7	forkhead box protein E4-like	sequence-specific DNA binding	#N/A	Forkhead/HNF-3-related transcription factor	12.3547	0.010992
PE_Scaf1949_4.1	hepatocyte nuclear factor 3-alpha	hepatocyte nuclear factor	#N/A	Forkhead/HNF-3-related transcription factor	8.34472	3.99486e-06
PE_Scaf10921_3.6	forkhead box protein F1	lateral mesodermal cell differentiation	#N/A	Forkhead/HNF-3-related transcription factor	4.5197	1.15767e-05
PE_Scaf8686_11.10	polycystic kidney disease protein 1-like 2	polycystic kidney disease protein 1-like	#N/A	#N/A	34.5148	2.41257e-05
PE_Scaf11057_2.1	polycystic kidney disease protein 1-like 2	polycystic kidney disease protein 1-like	#N/A	#N/A	28.1842	0.000242329
PE_Scaf11057_19.5	polycystic kidney disease protein 1-like 2	detection of mechanical stimulus	#N/A	#N/A	24.3455	0.00360352
PE_Scaf3736_1.8	polycystic kidney disease protein 1-like 2	Polycystic kidney disease protein 1-like	#N/A	Uncharacterized conserved protein, contains DENN and RUN domains	15.9077	0.0262633
PE_Scaf9185_5.5	polycystic kidney disease protein 1-like 2	Polycystic kidney disease 1 like 3	#N/A	#N/A	13.2738	0.012062
PE_Scaf4540_10.2	polycystic kidney disease protein 1-like 2	detection of mechanical stimulus	#N/A	Uncharacterized conserved protein, contains DENN and RUN domains	6.74946	0.02537
PE_Scaf4773_0.5	thromboxane-A synthase-like	cytochrome P45#N/A	EC:5.3.99.5; EC:1.14.14.1; EC:1.14.13.32; EC:1.14.14.55; EC:1.14.13.97; EC:1.14.14.56	Cytochrome P45#N/A CYP3/CYP5/CYP6/CYP9 subfamilies	4.0581	0.000256497
PE_Scaf6599_3.7	Innexin unc-9	Innexin	#N/A	#N/A	5.97339	0.000477114
PE_Scaf5154_3.11	innexin unc-9-like isoform X2	Innexin	#N/A	#N/A	4.12187	8.80827e-07
PE_Scaf10353_0.0	P2X purinoceptor 7-like	#N/A	#N/A	#N/A	43.1026	1.33412e-05
PE_Scaf3440_2.2	P2X purinoceptor 7-like	#N/A	#N/A	#N/A	12.9904	0.0471112
PE_Scaf11213_11.2	P2X purinoceptor 7-like	#N/A	#N/A	#N/A	7.87814	0.0181203
PE_Scaf10045_0.0	---NA---	ShK toxin domain	#N/A	#N/A	6.79658	0.00816706
PE_Scaf12445_4.2	cysteine-rich secretory protein 2-like	SCP / Tpx-1 / Ag5 / PR-1 / Sc7 family of extracellular domains.	#N/A	Defense-related protein containing SCP domain	6.35773	0.00010369
PE_Scaf10666_0.8	neurogenic locus notch homolog protein 1-like	Belongs to the CRISP family	#N/A	Defense-related protein containing SCP domain	4.80652	0.0025527
PE_Scaf11197_5.10	adhesion G protein-coupled receptor E3-like isoform X1	adenylate cyclase-activating G-protein coupled receptor signaling pathway	#N/A	G protein-coupled receptors	15.0557	6.59072e-07
PE_Scaf5696_2.7	---NA---	It is involved in the biological process described with RNA processing	#N/A	#N/A	16.3927	4.48577e-06
PE_Scaf12577_13.3	PREDICTED: uncharacterized protein LOC102807375	hAT family C-terminal dimerisation region	#N/A	#N/A	5.13257	0.000174077
PE_Scaf4282_11.40	NNMT/PNMT/TEMT family protein	#N/A	#N/A	#N/A	4.70883	0.0107291
PE_Scaf11627_0.12	---NA---	#N/A	#N/A	#N/A	33.3945	6.96707e-05
PE_Scaf3687_4.4	collagen alpha-3(VI) chain-like isoform X17	Collagen type VI alpha 3	#N/A	#N/A	26.5654	3.27365e-25
PE_Scaf11982_9.3	LamG domain protein jellyroll fold domain protein	Concanavalin A-like lectin/glucanases superfamily	#N/A	#N/A	25.3543	5.93583e-05
PE_Scaf7612_1.5	hypothetical protein CAPTEDRAFT_216417	#N/A	#N/A	#N/A	16.3133	1.69708e-05
PE_Scaf2433_0.7	LamG-like jellyroll fold protein	Concanavalin A-like lectin/glucanases superfamily	#N/A	#N/A	13.4069	6.90996e-05
PE_Scaf5518_2.5	---NA---	#N/A	#N/A	#N/A	13.2798	0.0159457
PE_Scaf11982_8.4	hypothetical protein CAPTEDRAFT_198366	Concanavalin A-like lectin/glucanases superfamily	#N/A	#N/A	13.0046	8.09035e-08
PE_Scaf7341_5.2	---NA---	#N/A	#N/A	#N/A	10.0535	0.0263074
PE_Scaf6032_2.3	collagen alpha-1(XII) chain-like	collagen	#N/A	Disintegrin metalloproteinases with thrombospondin repeats	9.30374	3.9855e-11
PE_Scaf12101_8.3	Cell surface glycoprotein 1	Concanavalin A-like lectin/glucanases superfamily	#N/A	#N/A	9.16115	0.000845664
PE_Scaf11781_2.5	hypothetical protein CAPTEDRAFT_228691	Concanavalin A-like lectin/glucanases superfamily	#N/A	#N/A	8.51652	2.27979e-06
PE_Scaf884_0.7	hypothetical protein CAPTEDRAFT_228691	biological adhesion	#N/A	#N/A	8.16174	0.00301449
PE_Scaf12216_0.7	matrilin-4	dendrite regeneration	#N/A	#N/A	6.71628	1.02272e-07
PE_Scaf6724_7.8	SCO-spondin	Concanavalin A-like lectin/glucanases superfamily	#N/A	#N/A	6.19321	0.00101107
PE_Scaf10745_0.4	protein Wnt-8b	Ligand for members of the frizzled family of seven transmembrane receptors	#N/A	Wnt family of developmental regulators	7.18137	0.0303672
PE_Scaf2721_2.8	protein Wnt-2b-A-like isoform X1	Ligand for members of the frizzled family of seven transmembrane receptors	#N/A	Wnt family of developmental regulators	4.42789	0.0434845
PE_Scaf7077_8.5	glycine receptor subunit alpha-3 isoform X1	Extracellular ligand-gated ion channel activity. It is involved in the biological process described with ion transport	#N/A	Ligand-gated ion channel	4.40704	0.0322736
PE_Scaf3568_3.12	low-density lipoprotein receptor-related protein 2	lipoprotein receptor-related protein 2	#N/A	Low-density lipoprotein receptors containing Ca2+-binding EGF-like domains	4.58561	0.00375669
PE_Scaf244_0.0	piggyBac transposable element-derived protein 2-like	Si ch211-173p18.3	#N/A	#N/A	4.75249	0.00654139
PE_Scaf8642_3.29	tubulin alpha chain, testis-specific	structural constituent of cytoskeleton	#N/A	Alpha tubulin	8.81922	0.0147656
PE_Scaf2919_13.8	tubulin alpha-1A chain	structural constituent of cytoskeleton	#N/A	Alpha tubulin	4.42152	0.00132901
PE_Scaf4434_1.6	complement C3-like	endopeptidase inhibitor activity	#N/A	Alpha-macroglobulin	18.9162	0.000488853
PE_Scaf11944_2.7	pregnancy zone protein	A-macroglobulin receptor	#N/A	Alpha-macroglobulin	6.99093	1.65158e-05
PE_Scaf8617_1.4	PREDICTED: uncharacterized protein LOC100378079, partial	Fibronectin type 3 domain	#N/A	#N/A	7.37756	8.69304e-05
PE_Scaf8049_4.0	tctex1 domain-containing protein 1-like	regulation of intraciliary retrograde transport	EC:2.1.3.15; EC:3.1.3.8#N/A; EC:3.1.3.62; EC:6.4.1.2; EC:6.3.4.14	Dynein light chain	10.4253	0.00140257
PE_Scaf6609_4.10	chitin synthase	translation initiation factor activity	EC:2.4.1.16	Chitin synthase/hyaluronan synthase (glycosyltransferases)	13.5676	0.000223733
PE_Scaf7112_5.0	chitin synthase chs-2 isoform X2	Transferase activity, transferring hexosyl groups	EC:2.4.1.16	Chitin synthase/hyaluronan synthase (glycosyltransferases)	13.3647	0.010996
PE_Scaf10861_7.5	Polypeptide N-acetylgalactosaminyltransferase 1	transferase activity, transferring glycosyl groups	EC:2.4.1.41	Polypeptide N-acetylgalactosaminyltransferase	12.9904	0.0471112
PE_Scaf2510_1.11	---NA---	#N/A	#N/A	#N/A	6.15455	0.00491156
PE_Scaf7346_4.0	histone H1-delta-like	nucleosome assembly	#N/A	Histone H1	23.7195	3.10371e-05
PE_Scaf8009_1.5	histone H1-like	Domain in histone families 1 and 5	#N/A	Histone H1	19.9094	0.00652594
PE_Scaf10839_2.8	sperm-specific protein PHI-2B/PHI-3-like	Domain in histone families 1 and 5	#N/A	#N/A	13.305	0.000947596
PE_Scaf8009_1.4	late histone H1-like	DNA binding. It is involved in the biological process described with	#N/A	Histone H1	12.9801	0.00219991
PE_Scaf1469_1.4	predicted protein	#N/A	#N/A	#N/A	70.3034	5.30798e-07
PE_Scaf1066_0.7	hypothetical protein OCBIM_22008628mg	#N/A	#N/A	#N/A	37.1357	1.342e-11
PE_Scaf8928_11.9	PREDICTED: uncharacterized protein LOC102810035	#N/A	#N/A	#N/A	31.7188	3.38285e-10
PE_Scaf1469_3.6	---NA---	#N/A	#N/A	#N/A	31.4786	0.000138105
PE_Scaf3655_0.12	predicted protein	#N/A	#N/A	#N/A	28.1305	4.06817e-07
PE_Scaf4238_2.18	galaxin-like 2	#N/A	#N/A	#N/A	26.6157	8.75116e-10
PE_Scaf12368_1.6	---NA---	#N/A	#N/A	#N/A	25.6399	7.90063e-07
PE_Scaf10265_2.0	---NA---	#N/A	#N/A	#N/A	21.7111	1.58779e-06
PE_Scaf10837_0.3	predicted protein	#N/A	#N/A	#N/A	19.1421	2.89005e-09
PE_Scaf12569_4.5	galaxin-like isoform X2	#N/A	#N/A	#N/A	17.5432	0.00700052
PE_Scaf12592_4.5	---NA---	#N/A	#N/A	#N/A	15.3963	1.75332e-07
PE_Scaf12368_0.3	---NA---	#N/A	#N/A	#N/A	13.5285	0.000191947
PE_Scaf4282_11.41	RecName: Full=PI-actitoxin-Axm2b; Short=PI-AITX-Axm2b; AltName: Full=AXPI-III	Kunitz/Bovine pancreatic trypsin inhibitor domain	#N/A	Serine proteinase inhibitor (KU family)	11.6	0.00150593
PE_Scaf2934_0.2	galaxin-like isoform X1	Serine peptidase inhibitor, Kunitz type 3	#N/A	Serine proteinase inhibitor (KU family)	10.7932	0.00567134
PE_Scaf145_7.7	---NA---	#N/A	#N/A	#N/A	10.1016	0.000270692
PE_Scaf9768_4.17	galaxin-like isoform X1	#N/A	#N/A	#N/A	8.61375	0.000200469
PE_Scaf7055_2.6	galaxin-like isoform X2	#N/A	#N/A	#N/A	6.43119	0.00187478
PE_Scaf5947_0.0	---NA---	#N/A	#N/A	#N/A	5.87889	0.0263763
PE_Scaf11220_2.9	galaxin	sensory perception of sound	#N/A	#N/A	5.78321	0.000420553
PE_Scaf3331_17.7	Williams-Beuren syndrome chromosomal region 27 protein-like	ubiE/COQ5 methyltransferase family	#N/A	Ubiquinone biosynthesis methyltransferase COQ5	47.8675	1.0395e-07
PE_Scaf1018_0.11	Williams-Beuren syndrome chromosomal region 27 protein-like	ubiE/COQ5 methyltransferase family	#N/A	Ubiquinone biosynthesis methyltransferase COQ5	42.1099	1.34401e-31
PE_Scaf1444_8.7	Williams-Beuren syndrome chromosomal region 27 protein-like	Methyltransferase domain	#N/A	Ubiquinone biosynthesis methyltransferase COQ5	35.2463	1.6179e-06
PE_Scaf4449_8.7	Williams-Beuren syndrome chromosomal region 27 protein-like	ubiE/COQ5 methyltransferase family	#N/A	Ubiquinone biosynthesis methyltransferase COQ5	26.84	6.47288e-13
PE_Scaf3331_19.5	Williams-Beuren syndrome chromosomal region 27 protein-like	ubiE/COQ5 methyltransferase family	#N/A	Ubiquinone biosynthesis methyltransferase COQ5	14.7433	1.23168e-09
PE_Scaf336_2.5	Williams-Beuren syndrome chromosomal region 27 protein-like	ubiE/COQ5 methyltransferase family	#N/A	Ubiquinone biosynthesis methyltransferase COQ5	9.90645	5.50548e-06
PE_Scaf3331_20.4	Williams-Beuren syndrome chromosomal region 27 protein-like	ubiE/COQ5 methyltransferase family	#N/A	Ubiquinone biosynthesis methyltransferase COQ5	5.43118	0.000799144
PE_Scaf7333_1.3	solute carrier family 23 member 1	sodium-dependent L-ascorbate transmembrane transporter activity	#N/A	Xanthine/uracil transporters	7.60303	0.000177641
PE_Scaf7333_3.1	solute carrier family 23 member 1-like	Permease family	#N/A	Xanthine/uracil transporters	4.67252	0.00606431
PE_Scaf3462_1.27	Tubulin beta-2C chain	Tubulin/FtsZ family, GTPase domain	#N/A	Beta tubulin	34.4926	1.9221e-06
PE_Scaf11412_1.56	tubulin beta chain-like	structural constituent of cytoskeleton	#N/A	Beta tubulin	28.782	0.000111034
PE_Scaf10657_15.28	Tubulin beta-2C chain	Tubulin/FtsZ family, GTPase domain	#N/A	Beta tubulin	14.6674	0.0127194
PE_Scaf5957_0.26	Tubulin beta-2C chain	Tubulin/FtsZ family, GTPase domain	#N/A	Beta tubulin	8.69373	0.0315571
PE_Scaf1644_6.3	plasminogen isoform X2	carbohydrate binding	EC:3.4.21.7	Uncharacterized conserved protein, contains laminin, cadherin and EGF domains	367.574	3.19106e-21
PE_Scaf6955_7.0	Plasminogen	Hepatocyte growth	#N/A	#N/A	9.79856	0.0130624
PE_Scaf467_1.7	Y+L amino acid transporter 2	L-alpha-amino acid transmembrane transport	#N/A	Amino acid transporters	6.46041	0.00251758
PE_Scaf4267_12.2	Beta-1,4-N-acetylgalactosaminyltransferase bre-4	N-terminal region of glycosyl transferase group 7	EC:2.4.1.9#N/A; EC:2.4.1.38; EC:2.4.1.22	UDP-Gal:glucosylceramide beta-1,4-galactosyltransferase	13.4949	0.000239412
PE_Scaf3479_1.5	neprilysin-like	Peptidase family M13	#N/A	M13 family peptidase	33.9045	5.00039e-11
PE_Scaf12379_3.4	neprilysin-1-like isoform X1	metalloendopeptidase activity. It is involved in the biological process described with proteolysis	#N/A	M13 family peptidase	12.6363	6.90879e-05
PE_Scaf4282_8.8	carbonic anhydrase 2-like isoform X2	carbonic anhydrase	EC:4.2.1.1	Carbonic anhydrase	221.59	8.70631e-12
PE_Scaf3679_0.2	carbonic anhydrase	Carbonic anhydrase	EC:4.2.1.1	Carbonic anhydrase	14.369	0.000271985
PE_Scaf2943_0.0	actin, cytoplasmic type 5 isoform X2	cytoskeleton organization	#N/A	Actin and related proteins	31.2364	8.73178e-05
PE_Scaf10387_2.3	beta-1,3-galactosyl-O-glycosyl-glycoprotein beta-1,6-N-acetylglucosaminyltransferase 3	beta-1,3-galactosyl-O-glycosyl-glycoprotein beta-1,6-N-acetylglucosaminyltransferase activity	#N/A	Branching enzyme	13.0678	5.75192e-07
PE_Scaf12016_3.0	Poly [ADP-ribose] polymerase 14	Myb/SANT-like DNA-binding domain	#N/A	#N/A	15.6066	0.00457672
PE_Scaf12400_0.7	probable cytochrome P450 CYP44	Cytochrome P45#N/A	#N/A	Cytochrome P45#N/A CYP11/CYP12/CYP24/CYP27 subfamilies	39.8508	3.30571e-17
PE_Scaf8469_10.7	probable cytochrome P450 CYP44	Cytochrome P45#N/A	#N/A	Cytochrome P45#N/A CYP11/CYP12/CYP24/CYP27 subfamilies	25.2874	2.30491e-10
PE_Scaf1592_4.9	cytochrome P450 10-like	cytochrome P45#N/A	EC:1.14.15.16	Cytochrome P45#N/A CYP11/CYP12/CYP24/CYP27 subfamilies	4.57106	0.000371694
PE_Scaf11226_1.3	Aminopeptidase N	metalloaminopeptidase activity	#N/A	Puromycin-sensitive aminopeptidase and related aminopeptidases	4.62039	2.43111e-06
PE_Scaf11244_1.10	L-rhamnose-binding lectin SML-like	Galactose binding lectin domain	#N/A	Galactoside-binding lectin	22.6678	1.11316e-12
PE_Scaf6195_3.9	matrix metalloproteinase-16-like	Matrixin	EC:3.4.24.8#N/A	Gelatinase A and related matrix metalloproteases	32.6712	1.65489e-08
PE_Scaf7283_8.5	sialin-like isoform X1	It is involved in the biological process described with transmembrane transport	#N/A	Permease of the major facilitator superfamily	25.8279	4.26534e-16
PE_Scaf3676_3.9	sialin-like	It is involved in the biological process described with transmembrane transport	#N/A	Permease of the major facilitator superfamily	4.85135	0.00856021
PE_Scaf7283_7.4	sialin-like isoform X1	It is involved in the biological process described with transmembrane transport	#N/A	Permease of the major facilitator superfamily	4.45726	0.0030399
PE_Scaf12101_19.1	metabotropic glutamate receptor 7-like isoform X2	Nine Cysteines Domain of family 3 GPCR	#N/A	Glutamate-gated metabotropic ion channel receptor subunit GRM2 and related subunits, G-protein coupled receptor superfamily	7.23276	0.0119094
PE_Scaf5778_15.31	heat shock protein 70	protein refolding	#N/A	Molecular chaperones GRP78/BiP/KAR2, HSP7#N/A superfamily	4.31882	0.0124285
PE_Scaf12672_6.5	iroquois-class homeodomain protein IRX-6-like	establishment of animal organ orientation	#N/A	Transcription factor MEIS1 and related HOX domain proteins	4.84863	0.00237243
PE_Scaf5760_1.59	histone H2B	protein heterodimerization activity	#N/A	Histone H2B	6.4702	0.0226819
PE_Scaf6724_9.4	IgGFc-binding protein-like	sensory perception of sound	#N/A	#N/A	6.55052	0.00332028
PE_Scaf5760_1.60	histone H4	protein heterodimerization activity	#N/A	Histone H4	5.83397	0.00570824
PE_Scaf12379_7.14	aquaporin AQPAe.a-like	Belongs to the MIP aquaporin (TC 1.A.8) family	#N/A	Aquaporin (major intrinsic protein family)	8.52147	2.4771e-05
PE_Scaf3933_0.14	aquaporin AQPAe.a-like	Belongs to the MIP aquaporin (TC 1.A.8) family	#N/A	Aquaporin (major intrinsic protein family)	4.97563	0.0467488
PE_Scaf7255_0.5	short transient receptor potential channel 4-like	Ion transport protein	#N/A	Receptor-activated Ca2+-permeable cation channels (STRPC family)	27.499	1.71642e-09
PE_Scaf5860_0.7	protein rolling stone	Protein rolling stone-like	#N/A	#N/A	30.6337	0.00058506
PE_Scaf5680_2.6	neuronal calcium sensor 2	neuronal calcium sensor	#N/A	Ca2+ sensor (EF-Hand superfamily)	11.2329	0.0189955
PE_Scaf3300_3.5	carboxypeptidase B-like	metallocarboxypeptidase activity. It is involved in the biological process described with proteolysis	EC:3.4.17.1; EC:3.4.17.15	Zinc carboxypeptidase	19.7651	4.54286e-05
PE_Scaf4029_1.7	carboxypeptidase B-like	metallocarboxypeptidase activity. It is involved in the biological process described with proteolysis	#N/A	Zinc carboxypeptidase	6.42447	0.000119746
PE_Scaf11249_4.5	Cathepsin L	Cathepsin propeptide inhibitor domain (I29)	EC:3.4.22.15	Cysteine proteinase Cathepsin L	31.0941	5.61512e-06
PE_Scaf11249_5.7	cathepsin L1-like	cysteine-type endopeptidase activity	EC:3.4.22.15	Cysteine proteinase Cathepsin L	16.4088	0.000275429
PE_Scaf11249_3.5	cathepsin L1-like	Cathepsin propeptide inhibitor domain (I29)	EC:3.4.22.15	Cysteine proteinase Cathepsin L	16.3891	2.84307e-09
PE_Scaf11249_5.8	cathepsin L1-like	cathepsin	EC:3.4.22.15	Cysteine proteinase Cathepsin L	14.7687	5.75192e-07
PE_Scaf11249_6.5	cathepsin L1-like	cysteine-type endopeptidase activity	EC:3.4.22.15	Cysteine proteinase Cathepsin L	7.36976	0.000198091
PE_Scaf5394_1.6	solute carrier family 28 member 3	nucleoside:sodium symporter activity	#N/A	Concentrative Na+-nucleoside cotransporter CNT1/CNT2	18.1858	0.00812727
PE_Scaf8608_1.5	solute carrier family 28 member 3	nucleoside:sodium symporter activity	#N/A	Concentrative Na+-nucleoside cotransporter CNT1/CNT2	16.4642	0.000244118
PE_Scaf8608_1.8	solute carrier family 28 member 3	purine-specific nucleoside:sodium symporter activity	#N/A	Concentrative Na+-nucleoside cotransporter CNT1/CNT2	15.6518	4.08639e-08
PE_Scaf6844_0.6	peroxidase isoform X1	Animal haem peroxidase	#N/A	Peroxidase/oxygenase	12.9567	1.46752e-08
PE_Scaf10668_0.3	pancreatic lipase-related protein 2	triglyceride lipase activity	EC:3.1.1.3	#N/A	4.23878	0.00102497
PE_Scaf12366_1.1	heparan sulfate glucosamine 3-O-sulfotransferase 6-like	[heparan sulfate]-glucosamine 3-sulfotransferase 1 activity	EC:2.8.2.23	Heparan sulfate D-glucosaminyl 3-O-sulfotransferase	25.1287	6.76375e-05
PE_Scaf2192_22.11	glucose dehydrogenase [FAD, quinone]-like	choline dehydrogenase activity	EC:1.1.3.49; EC:1.1.99.1	Glucose dehydrogenase/choline dehydrogenase/mandelonitrile lyase (GMC oxidoreductase family)	12.7731	0.000466044
PE_Scaf2973_2.7	inositol 1,4,5-trisphosphate receptor type 3-like	inositol 1,4,5-trisphosphate-sensitive calcium-release channel activity	#N/A	Ca2+ release channel (ryanodine receptor)	6.42562	0.0197615
PE_Scaf8330_2.2	---NA---	#N/A	#N/A	#N/A	35.7849	0.000219827
PE_Scaf7692_3.8	---NA---	#N/A	#N/A	#N/A	20.6005	0.000446098
PE_Scaf6617_0.1	---NA---	#N/A	#N/A	#N/A	16.0488	0.000561152
PE_Scaf3456_1.5	---NA---	Leucine Rich repeat	#N/A	Nuclear-export-signal (NES)-containing protein/polyadenylated-RNA export factor	11.2432	0.000828495
PE_Scaf12027_2.3	---NA---	#N/A	#N/A	#N/A	10.7685	0.000853793
PE_Scaf8945_0.8	---NA---	Death domain	#N/A	#N/A	6.88241	0.001327
PE_Scaf1515_17.6	excitatory amino acid transporter-like isoform X1	Solute carrier family 1 (glial high affinity glutamate transporter), member 2b	#N/A	Glutamate/aspartate and neutral amino acid transporters	42.2293	0.000772907
PE_Scaf9563_3.1	4-coumarate--CoA ligase 1-like	catalytic activity	#N/A	Acyl-CoA synthetase	33.0068	3.14865e-07
PE_Scaf7341_8.6	4-coumarate--CoA ligase 1	4-coumarate--CoA ligase 1-like	EC:6.2.1.12	Acyl-CoA synthetase	13.4448	0.0086416
PE_Scaf10265_1.2	4-coumarate--CoA ligase 1-like	Phenylacetyl-CoA ligase	#N/A	Acyl-CoA synthetase	13.4286	2.5317e-13
PE_Scaf8257_6.5	4-coumarate--CoA ligase 1-like	catalytic activity. It is involved in the biological process described with metabolic process	#N/A	Acyl-CoA synthetase	6.9812	0.000414928
PE_Scaf8257_7.10	4-coumarate--CoA ligase 1	4-coumarate--CoA ligase 1-like	EC:6.2.1.12	Acyl-CoA synthetase	4.17868	0.000256237
PE_Scaf7341_10.4	alcohol dehydrogenase [NADP(+)] A-like	Aldo-keto reductase family 1, member A1a (aldehyde reductase)	EC:1.1.1.2	Aldo/keto reductase family proteins	15.3837	2.12999e-08
PE_Scaf6080_1.5	peptidoglycan-recognition protein SC2-like	Ami_2	#N/A	#N/A	15.2789	3.83581e-17
PE_Scaf12208_6.9	sodium-dependent multivitamin transporter-like	propionate transmembrane transporter activity	#N/A	Na+:iodide/myo-inositol/multivitamin symporters	5.02505	0.00973601
PE_Scaf11746_1.5	Solute carrier organic anion transporter family member 3A1	Solute carrier organic anion transporter family, member	#N/A	Organic anion transporter	17.9449	9.10488e-13
PE_Scaf9961_1.5	solute carrier organic anion transporter family member 5A1 isoform X2	Solute carrier organic anion transporter family, member	#N/A	Organic anion transporter	9.82041	0.00267569
PE_Scaf9538_2.6	solute carrier organic anion transporter family member 2A1-like	Solute carrier organic anion transporter family member	#N/A	Organic anion transporter	8.28409	5.86462e-06
PE_Scaf11516_2.3	solute carrier organic anion transporter family member 5A1 isoform X2	Organic Anion Transporter Polypeptide (OATP) family	#N/A	Organic anion transporter	6.72548	0.000678275
PE_Scaf7542_6.3	dimethylaniline monooxygenase [N-oxide-forming] 5-like	N,N-dimethylaniline monooxygenase activity	EC:1.14.13.8	Flavin-containing monooxygenase	6.61335	0.027356
PE_Scaf8949_0.5	dimethylaniline monooxygenase [N-oxide-forming] 5-like	Dimethylaniline monooxygenase N-oxide-forming	EC:1.14.13.8	Flavin-containing monooxygenase	5.39651	8.46823e-07
PE_Scaf2096_9.9	Putative tyrosinase-like protein tyr-3	Common central domain of tyrosinase	#N/A	#N/A	5.42002	0.00379237
PE_Scaf3655_0.8	common central domain of tyrosinase	Common central domain of tyrosinase	#N/A	#N/A	5.28089	0.00938358
PE_Scaf6646_2.10	bone morphogenetic protein 2-like	negative regulation of growth hormone receptor signaling pathway	#N/A	Transforming growth factor beta, bone morphogenetic protein and related proteins	4.50292	0.00042497
PE_Scaf6609_4.12	chitin synthase	translation initiation factor activity	EC:2.7.11.1	Myosin class I heavy chain	11.6043	0.0172626
PE_Scaf8469_10.5	Putative deoxyribonuclease TATDN2	TatD related DNase	#N/A	CBF1-interacting corepressor CIR and related proteins	6.04606	9.02436e-05
PE_Scaf4996_2.5	Lipoxygenase homology domain-containing protein 1	Lipoxygenase homology	#N/A	#N/A	4.35419	0.0238374
PE_Scaf9772_3.9	gamma-glutamyltranspeptidase 1-like	glutathione hydrolase activity	EC:2.3.2.2; EC:3.4.19.14; EC:3.4.19.13	Gamma-glutamyltransferase	4.99009	0.0187366
PE_Scaf3732_1.4	aromatic-L-amino-acid decarboxylase-like	aromatic-L-amino-acid decarboxylase activity	EC:4.1.1.28; EC:4.1.1.1#N/A5; EC:4.1.1.22	Aromatic-L-amino-acid/L-histidine decarboxylase	20.5305	0.000446098
PE_Scaf7812_1.4	histidine decarboxylase	Pyridoxal-dependent decarboxylase conserved domain	EC:4.1.1.22	Aromatic-L-amino-acid/L-histidine decarboxylase	13.9171	0.0181825
PE_Scaf12357_4.6	aromatic-L-amino-acid decarboxylase-like	decarboxylase	EC:4.1.1.28; EC:4.1.1.1#N/A5; EC:4.1.1.25	Aromatic-L-amino-acid/L-histidine decarboxylase	7.96172	0.000326453
PE_Scaf9989_1.9	Sodium-coupled monocarboxylate transporter 1	Belongs to the sodium solute symporter (SSF) (TC 2.A.21) family	#N/A	Na+:iodide/myo-inositol/multivitamin symporters	15.67	8.39002e-05
PE_Scaf2096_18.4	sodium-coupled monocarboxylate transporter 1	Belongs to the sodium solute symporter (SSF) (TC 2.A.21) family	#N/A	Na+:iodide/myo-inositol/multivitamin symporters	5.20261	1.42055e-07
PE_Scaf2087_0.9	protein-glutamine gamma-glutamyltransferase K-like	coagulation factor XIII	EC:2.3.2.13	Mitochondrial/chloroplast ribosomal S17-like protein	11.8938	3.78146e-05
PE_Scaf2100_12.6	protein-glutamine gamma-glutamyltransferase K-like isoform X1	protein-glutamine gamma-glutamyltransferase activity	EC:2.3.2.13	#N/A	8.21079	2.43729e-12
PE_Scaf8898_2.9	protein-glutamine gamma-glutamyltransferase K-like isoform X1	protein-glutamine gamma-glutamyltransferase activity	EC:2.3.2.13	#N/A	4.25355	0.00846907
PE_Scaf9757_1.6	protein-glutamine gamma-glutamyltransferase K-like isoform X1	protein-glutamine gamma-glutamyltransferase activity	EC:2.3.2.13	#N/A	4.22703	4.74659e-05
PE_Scaf1139_0.4	otopetrin-2-like isoform X3	proton channel activity	#N/A	Uncharacterized conserved protein	36.2706	3.36827e-46
PE_Scaf12287_1.5	transcription factor GATA-4	GATA-binding protein 4	#N/A	GATA-4/5/6 transcription factors	9.41617	0.00176017
PE_Scaf5653_0.1	cell surface protein	#N/A	#N/A	#N/A	4.58757	0.039814
PE_Scaf5370_6.20	protein lethal(2)essential for life-like	Belongs to the small heat shock protein (HSP2#N/A) family	#N/A	Alpha crystallins	326.283	4.04432e-31
PE_Scaf5370_6.21	protein lethal(2)essential for life-like	Belongs to the small heat shock protein (HSP2#N/A) family	#N/A	Alpha crystallins	171.453	1.01246e-13
PE_Scaf5370_6.22	protein lethal(2)essential for life-like	Belongs to the small heat shock protein (HSP2#N/A) family	#N/A	Alpha crystallins	23.9026	1.96246e-05
PE_Scaf20_2.2	tetraspanin-33-like isoform X1	Si ch211-59c24.1	#N/A	Tetraspanin family integral membrane protein	42.6571	1.83685e-07
PE_Scaf7170_5.13	D-aspartate oxidase	aspartate oxidase activity	EC:1.4.3.1	D-aspartate oxidase	4.42809	5.78009e-05
PE_Scaf8314_11.2	D-aspartate oxidase	aspartate oxidase activity	EC:1.4.3.1	D-aspartate oxidase	4.20581	0.0051687
PE_Scaf11704_3.5	solute carrier family 2, facilitated glucose transporter member 1	Solute carrier family 2 (facilitated glucose transporter), member	#N/A	Permease of the major facilitator superfamily	10.2662	7.78442e-05
PE_Scaf2137_8.8	dynein heavy chain 8, axonemal	ATP-dependent microtubule motor activity, minus-end-directed	#N/A	#N/A	65.7249	5.43679e-05
PE_Scaf5401_3.11	placenta-specific gene 8 protein-like	PLAC8 family	#N/A	#N/A	22.6234	1.96278e-08
PE_Scaf5038_1.6	beta-hexosaminidase subunit beta-like	beta-acetyl hexosaminidase like	EC:3.2.1.52	Beta-N-acetylhexosaminidase	31.5204	5.45912e-06
PE_Scaf7186_1.2	anoctamin-4-like isoform X2	Dimerisation domain of Ca+-activated chloride-channel, anoctamin	#N/A	Uncharacterized conserved protein	16.5859	0.000148341
PE_Scaf11879_0.3	high-affinity choline transporter 1	Belongs to the sodium solute symporter (SSF) (TC 2.A.21) family	#N/A	Choline transporter	7.18671	0.0356332
PE_Scaf8931_6.3	high affinity choline transporter 1 isoform X2	High affinity choline transporter	#N/A	Choline transporter	7.02888	0.000277798
PE_Scaf6303_1.8	multidrug and toxin extrusion protein 2-like	antiporter activity	#N/A	Uncharacterized membrane protein, predicted efflux pump	23.0693	7.42448e-08
PE_Scaf6303_1.10	multidrug and toxin extrusion protein 2-like	Multidrug and toxin extrusion	#N/A	Uncharacterized membrane protein, predicted efflux pump	8.72053	6.35188e-05
PE_Scaf7421_2.8	Multidrug and toxin extrusion protein 2	Multidrug and toxin extrusion	#N/A	Uncharacterized membrane protein, predicted efflux pump	8.20432	0.00853416
PE_Scaf7421_2.6	multidrug and toxin extrusion protein 1	Multidrug and toxin extrusion	#N/A	Uncharacterized membrane protein, predicted efflux pump	7.92161	0.00784858
PE_Scaf7575_3.5	glutamate carboxypeptidase 2-like	acidic dipeptidase 2	EC:3.4.17.21	Transferrin receptor and related proteins containing the protease-associated (PA) domain	28.5836	5.77878e-11
PE_Scaf11762_5.5	Endoglucanase A	Glycosyl hydrolase family 9	EC:3.2.1.4	#N/A	127.828	7.91535e-13
PE_Scaf4036_0.8	---NA---	#N/A	#N/A	#N/A	4.71389	0.000305855
PE_Scaf6777_0.4	alkaline phosphatase-like	alkaline phosphatase activity	EC:3.1.3.1	Alkaline phosphatase	38.508	4.03175e-15
PE_Scaf12331_0.15	betaine--homocysteine S-methyltransferase 1-like	betaine-homocysteine S-methyltransferase activity	EC:2.1.1.5; EC:2.1.1.1#N/A	Homocysteine S-methyltransferase	5.88941	0.00229631
PE_Scaf11661_15.5	Neutral and basic amino acid transport protein rBAT	Solute carrier family 3, member 1	#N/A	Alpha-amylase	21.9695	9.19829e-07
PE_Scaf622_2.7	MFS-type transporter SLC18B1-like isoform X1	Major Facilitator Superfamily	#N/A	Vesicular amine transporter	14.9495	1.22206e-05
PE_Scaf529_0.1	calcyphosin-like protein	calcium ion binding	#N/A	Calmodulin and related proteins (EF-Hand superfamily)	232.436	1.25508e-12
PE_Scaf2192_22.10	acid phosphatase type 7-like	acid phosphatase activity	#N/A	Purple acid phosphatase	31.0067	0.000235481
PE_Scaf7650_1.2	cGMP-specific 3',5'-cyclic phosphodiesterase-like isoform X1	3',5'-cyclic-GMP phosphodiesterase activity	EC:3.1.4.35	Cyclic nucleotide phosphodiesterase	4.77371	0.00268703
PE_Scaf7934_0.1	---NA---	#N/A	#N/A	#N/A	8.07881	0.0150145
PE_Scaf5695_0.2	AP-3 complex subunit delta-1	Adaptor-related protein complex 3, delta 1 subunit	#N/A	Vesicle coat complex AP-3, delta subunit	10.5875	4.78925e-06
PE_Scaf7828_0.2	---NA---	#N/A	#N/A	#N/A	6.60401	0.0359277
PE_Scaf12045_0.6	---NA---	#N/A	#N/A	#N/A	5.17999	0.0104325
PE_Scaf3194_4.7	---NA---	#N/A	#N/A	#N/A	4.99874	0.0113418
PE_Scaf9107_2.4	lombricine kinase	creatine kinase activity	EC:2.7.3.2	Creatine kinases	38.8437	2.02535e-06
PE_Scaf9107_2.13	lombricine kinase	Creatine kinase	EC:2.7.3.2	Creatine kinases	18.9047	0.000115762
PE_Scaf4261_1.5	prion-like-(Q/N-rich) domain-bearing protein 25	#N/A	#N/A	Proteins containing Ca2+-binding EGF-like domains	6.83056	0.0120782
PE_Scaf7146_2.7	multiple epidermal growth factor-like domains protein 6 isoform X1	lipoprotein receptor-related protein 2	#N/A	#N/A	5.0771	0.00668803
PE_Scaf5597_1.4	Glutamate receptor ionotropic, kainate 2	glutamate receptor	#N/A	Glutamate-gated AMPA-type ion channel receptor subunit GluR2 and related subunits	14.5257	0.00258204
PE_Scaf8896_3.3	kinesin-like protein klp-3 isoform X1	microtubule motor activity	#N/A	Kinesin (KAR3 subfamily)	10.1111	0.00140191
PE_Scaf10821_11.4	sorbitol dehydrogenase	L-iditol 2-dehydrogenase activity	EC:1.1.1.14	Sorbitol dehydrogenase	8.94987	1.80092e-05
PE_Scaf9830_1.10	Mechanosensory protein 2	regulation of acid-sensing ion channel activity	#N/A	Prohibitins and stomatins of the PID superfamily	31.8719	0.0035035
PE_Scaf11726_2.2	dipeptidyl peptidase 4-like isoform X4	dipeptidyl peptidase	EC:3.4.14.5	Dipeptidyl aminopeptidase	22.3711	3.27003e-07
PE_Scaf3999_0.11	---NA---	#N/A	#N/A	#N/A	8.22946	0.0310601
PE_Scaf8327_0.1	cyclin-dependent kinase 12-like	#N/A	#N/A	#N/A	4.46642	0.0160051
PE_Scaf4652_0.11	sodium-dependent glucose transporter 1A-like	glucose transmembrane transporter activity	#N/A	#N/A	17.4526	1.16873e-06
PE_Scaf4652_0.9	sodium-dependent glucose transporter 1A-like	glucose transmembrane transporter activity	#N/A	#N/A	7.48017	2.37641e-25
PE_Scaf12625_0.3	angiotensin-converting enzyme	Angiotensin-converting enzyme	EC:3.4.15.1	Angiotensin I-converting enzymes - M2 family peptidases	11.8557	1.82203e-08
PE_Scaf7007_0.5	Angiotensin-converting enzyme	Angiotensin-converting enzyme	EC:3.4.15.1	Angiotensin I-converting enzymes - M2 family peptidases	9.23503	0.000143343
PE_Scaf8196_6.11	peroxisomal sarcosine oxidase	Pipecolic acid and sarcosine oxidase	EC:1.5.3.7; EC:1.5.3.1	FAD-dependent oxidoreductase	4.36231	0.000177034
PE_Scaf6371_2.3	zinc transporter ZIP1	zinc ion transmembrane transporter activity	#N/A	Fe2+/Zn2+ regulated transporter	11.4472	0.00115385
PE_Scaf8807_1.5	low-density lipoprotein receptor-related protein 2-like	Subcommissural organ spondin	#N/A	Low-density lipoprotein receptors containing Ca2+-binding EGF-like domains	22.8749	1.04382e-09
PE_Scaf3460_1.4	probable N-acetyltransferase 16	N-acetyltransferase 16	#N/A	#N/A	5.69777	0.0303108
PE_Scaf5802_14.11	3-mercaptopyruvate sulfurtransferase isoform X2	Sulfurtransferase	EC:2.8.1.2; EC:2.8.1.1	Mercaptopyruvate sulfurtransferase/thiosulfate sulfurtransferase	16.218	3.79258e-05
PE_Scaf9490_8.5	APOBEC1 complementation factor-like isoform X1	cytidine to uridine editing	#N/A	Heterogeneous nuclear ribonucleoprotein R (RRM superfamily)	35.9363	8.74065e-11
PE_Scaf4108_5.3	bactericidal permeability increasing protein	BPI fold containing family C	#N/A	BPI/LBP/CETP family protein	15.732	1.19488e-06
PE_Scaf4108_4.10	bactericidal permeability increasing protein	lipopolysaccharide binding	#N/A	BPI/LBP/CETP family protein	4.84321	1.95674e-06
PE_Scaf9588_0.4	RecName: Full=EF-hand calcium-binding domain-containing protein 1; Flags: Precursor	#N/A	#N/A	#N/A	34.7593	3.16258e-07
PE_Scaf577_0.12	RecName: Full=EF-hand calcium-binding domain-containing protein 1; Flags: Precursor	Ca2 -binding protein (EF-Hand superfamily	#N/A	Calmodulin and related proteins (EF-Hand superfamily)	26.5163	1.13554e-14
PE_Scaf577_0.14	RecName: Full=EF-hand calcium-binding domain-containing protein 1; Flags: Precursor	Ca2 -binding protein (EF-Hand superfamily	#N/A	Endocytic adaptor protein intersectin	19.3617	4.83403e-22
PE_Scaf577_0.1	RecName: Full=EF-hand calcium-binding domain-containing protein 1; Flags: Precursor	Nephrocystin-4. Source PGD	#N/A	Endocytic adaptor protein intersectin	14.1239	6.80064e-09
PE_Scaf6213_0.5	testis-specific serine/threonine-protein kinase 3-like	It is involved in the biological process described with protein phosphorylation	EC:2.7.11.1	Serine/threonine protein kinase	32.008	0.00300113
PE_Scaf4264_1.4	Testis-specific serine/threonine-protein kinase 1	protein serine/threonine kinase activity	EC:2.7.11.1	Serine/threonine protein kinase	17.0996	0.023168
PE_Scaf10305_21.9	NADPH oxidase 5	NADPH oxidase	#N/A	Ferric reductase, NADH/NADPH oxidase and related proteins	6.59573	0.00405111
PE_Scaf1105_0.4	selenium-dependent glutathione peroxidase	Belongs to the glutathione peroxidase family	#N/A	Glutathione peroxidase	17.4246	4.08335e-12
PE_Scaf6178_2.16	XK-related protein 4	XK-related protein	#N/A	Uncharacterized conserved protein	5.29429	0.00519213
PE_Scaf7341_3.7	choline transporter-like protein 2	Belongs to the CTL (choline transporter-like) family	#N/A	Choline transporter-like protein	12.7001	0.000795347
PE_Scaf12267_1.6	uncharacterized protein LOC106169974	#N/A	#N/A	#N/A	28.5633	0.00567037
PE_Scaf5017_2.1	alpha-1,3-mannosyl-glycoprotein 4-beta-N-acetylglucosaminyltransferase C-like	alpha-1,3-mannosylglycoprotein 4-beta-N-acetylglucosaminyltransferase activity	EC:2.4.1.2#N/A1; EC:2.4.1.145	#N/A	34.3452	0.00218347
PE_Scaf4748_0.30	Group 3 secretory phospholipase A2	Protein interacting with cyclin A1	EC:3.1.1.4	#N/A	27.2861	1.13892e-05
PE_Scaf5755_2.9	CUB and zona pellucida-like domain-containing protein 1	CUB and zona pellucida-like	#N/A	#N/A	26.4161	0.000191248
PE_Scaf10602_12.5	long-chain-fatty-acid--CoA ligase 1-like	Acyl-CoA synthetase long-chain family member 2	EC:6.2.1.3	Long-chain acyl-CoA synthetases (AMP-forming)	9.29438	2.30415e-05
PE_Scaf6857_0.7	CLIP-associating protein 1-B-like	negative regulation of wound healing, spreading of epidermal cells	#N/A	CLIP-associating protein	43.8544	0.000930212
PE_Scaf4922_1.4	proline dehydrogenase 1, mitochondrial-like	proline dehydrogenase activity	EC:1.5.5.3	Proline oxidase	116.998	7.79469e-16
PE_Scaf464_0.3	sodium-dependent multivitamin transporter-like	propionate transmembrane transporter activity	#N/A	Na+:iodide/myo-inositol/multivitamin symporters	19.1403	0.0125327
PE_Scaf471_0.2	sodium-dependent phosphate transport protein 2B-like	sodium-dependent phosphate transmembrane transporter activity	#N/A	#N/A	23.2719	8.27617e-05
PE_Scaf2319_0.3	aquaporin-10-like isoform X3	Major intrinsic protein	#N/A	Aquaporin (major intrinsic protein family)	60.3207	3.54303e-06
PE_Scaf12633_0.4	aquaporin-10-like isoform X3	glycerol channel activity	#N/A	Aquaporin (major intrinsic protein family)	6.87515	0.0199238
PE_Scaf10541_1.2	glutathione S-transferase Mu 3	cellular detoxification of nitrogen compound	EC:2.5.1.18	Glutathione S-transferase	4.03785	0.0134831
PE_Scaf5804_1.9	---NA---	calcium-dependent cysteine-type endopeptidase activity	#N/A	Cytosolic Ca2+-dependent cysteine protease (calpain), large subunit (EF-Hand protein superfamily)	9.68608	0.00549917
PE_Scaf189_1.12	vitamin D3 hydroxylase-associated protein-like	Fatty-acid amide hydrolase	EC:3.5.1.99	Amidases	16.6759	0.000181307
PE_Scaf6755_0.4	vitamin D3 hydroxylase-associated protein-like	Fatty-acid amide hydrolase	EC:3.5.1.99	Amidases	8.1177	3.28162e-07
PE_Scaf4678_3.9	golgin IMH1-like isoform X3	#N/A	#N/A	#N/A	4.55039	0.0427504
PE_Scaf10440_1.3	zinc transporter 2	solute carrier family 3#N/A (zinc transporter), member	#N/A	Zn2+ transporter	21.3955	1.47817e-07
PE_Scaf4282_7.2	gamma-aminobutyric acid receptor alpha-like	Belongs to the ligand-gated ion channel (TC 1.A.9) family	#N/A	GABA receptor	10.9064	0.0107087
PE_Scaf8449_0.6	piezo-type mechanosensitive ion channel component 2-like	Piezo-type mechanosensitive ion channel component	#N/A	Uncharacterized conserved protein	7.29985	8.7569e-07
PE_Scaf1330_2.12	inosine-uridine preferring nucleoside hydrolase-like	purine nucleosidase activity	#N/A	Predicted inosine-uridine preferring nucleoside hydrolase	71.7304	2.12348e-10
PE_Scaf341_3.8	pantetheinase	Carbon-nitrogen hydrolase	EC:3.5.1.92	Carbon-nitrogen hydrolase	11.7279	0.000347969
PE_Scaf4383_0.10	predicted protein	Putative Interleukin 2 receptor, gamma chain	#N/A	#N/A	11.0776	0.00392644
PE_Scaf2251_0.8	anoctamin-7-like isoform X4	Calcium-activated chloride channel	#N/A	Uncharacterized conserved protein	10.2802	0.0365674
PE_Scaf3750_0.13	dipeptidase 1-like	Belongs to the metallo-dependent hydrolases superfamily. Peptidase M19 family	EC:3.4.13.19	Renal dipeptidase	17.9093	2.30674e-09
PE_Scaf6982_5.10	dipeptidase 1-like	Belongs to the metallo-dependent hydrolases superfamily. Peptidase M19 family	EC:3.4.13.19	Renal dipeptidase	8.87669	7.6986e-05
PE_Scaf4474_10.7	Tubulin polymerization-promoting protein family member 2	Tubulin polymerization-promoting protein family member 3	#N/A	Putative signal transduction protein p25	40.968	0.00113055
PE_Scaf5154_0.6	NADP-dependent malic enzyme-like	malate dehydrogenase (decarboxylating) (NAD+) activity	EC:1.1.1.4#N/A	NADP+-dependent malic enzyme	34.394	2.32726e-06
PE_Scaf9685_8.4	ammonium transporter Rh type A-like	Belongs to the ammonium transporter (TC 2.A.49) family. Rh subfamily	#N/A	Ammonium transporter RHBG	15.0027	1.03132e-13
PE_Scaf5632_3.4	ammonium transporter Rh type A-like	Belongs to the ammonium transporter (TC 2.A.49) family. Rh subfamily	#N/A	Ammonium transporter RHBG	6.53007	0.000424681
PE_Scaf10036_0.0	choline dehydrogenase, mitochondrial	choline dehydrogenase activity	EC:1.1.99.1	Glucose dehydrogenase/choline dehydrogenase/mandelonitrile lyase (GMC oxidoreductase family)	9.13112	0.00205643
PE_Scaf10697_1.7	choline dehydrogenase, mitochondrial	choline dehydrogenase activity	EC:1.1.99.1	Glucose dehydrogenase/choline dehydrogenase/mandelonitrile lyase (GMC oxidoreductase family)	6.65009	0.00338363
PE_Scaf5913_9.2	purine nucleoside phosphorylase-like	The purine nucleoside phosphorylases catalyze the phosphorolytic breakdown of the N-glycosidic bond in the beta- (deoxy)ribonucleoside molecules, with the formation of the corresponding free purine bases and pentose-1-phosphate	EC:2.4.2.1	Purine nucleoside phosphorylase	42.8741	7.51991e-14
PE_Scaf6084_2.7	kelch-like protein 10	BTB And C-terminal Kelch	#N/A	Proteins containing BTB/POZ and Kelch domains, involved in regulatory/signal transduction processes	19.3976	0.0174316
PE_Scaf8409_2.17	kelch-like protein 10	BTB And C-terminal Kelch	#N/A	Proteins containing BTB/POZ and Kelch domains, involved in regulatory/signal transduction processes	12.0299	0.0278273
PE_Scaf1772_0.4	phosphoglycerate mutase	Belongs to the phosphoglycerate mutase family. BPG- dependent PGAM subfamily	EC:5.4.2.11	Phosphoglycerate mutase	5.38537	0.0199717
PE_Scaf10812_0.27	heat shock protein 90	Heat shock protein	#N/A	Molecular chaperone (HSP9#N/A family)	26.1959	1.04418e-05
PE_Scaf9825_2.10	CD109 antigen-like	endopeptidase inhibitor activity	#N/A	Alpha-macroglobulin	39.4816	0.000282359
PE_Scaf11584_0.6	kynurenine/alpha-aminoadipate aminotransferase, mitochondrial isoform X1	Aminoadipate aminotransferase	EC:2.6.1.7; EC:2.6.1.39	Aromatic amino acid aminotransferase and related proteins	12.8403	0.000622725
PE_Scaf3788_0.6	L-xylulose reductase	L-xylulose reductase (NAD+) activity	EC:1.1.1.1#N/A	Diacetyl reductase/L-xylulose reductase	20.3539	8.27405e-08
PE_Scaf722_0.7	L-xylulose reductase	L-xylulose reductase (NAD+) activity	EC:1.1.1.1#N/A	Diacetyl reductase/L-xylulose reductase	12.5451	0.0219481
PE_Scaf2865_1.5	L-xylulose reductase	L-xylulose reductase	EC:1.1.1.1#N/A	Diacetyl reductase/L-xylulose reductase	10.9275	0.000760609
PE_Scaf11344_2.2	L-xylulose reductase	L-xylulose reductase	EC:1.1.1.1#N/A	Diacetyl reductase/L-xylulose reductase	5.94487	1.17419e-06
PE_Scaf3788_0.0	L-xylulose reductase	L-xylulose reductase (NADP+) activity	EC:1.1.1.1#N/A	Diacetyl reductase/L-xylulose reductase	5.29232	0.0222396
PE_Scaf4360_18.7	kinesin-like protein KIF18A	tubulin-dependent ATPase activity	#N/A	#N/A	5.19194	0.0385061
PE_Scaf7798_2.7	paired box protein Pax-6-like isoform X1	Paired box	#N/A	Transcription factor PHOX2/ARIX, contains HOX domain	4.3356	0.0474841
PE_Scaf5099_0.3	tartrate-resistant acid phosphatase type 5 isoform X1	Acid phosphatase	EC:3.1.3.2	Purple (tartrate-resistant) acid phosphatase	4.26095	0.00395981
PE_Scaf6376_23.7	tartrate-resistant acid phosphatase type 5	negative regulation of superoxide anion generation	EC:3.1.3.2	Purple (tartrate-resistant) acid phosphatase	4.099	0.0487069
PE_Scaf3950_4.17	DNA annealing helicase and endonuclease ZRANB3-like	SWI SNF-related matrix-associated actin-dependent regulator of chromatin subfamily A-like protein	#N/A	#N/A	4.0664	9.87153e-09
PE_Scaf5819_0.1	glutamine synthetase-like	Glutamate-ammonia ligase activity. It is involved in the biological process described with glutamine biosynthetic process	EC:6.3.1.2	Glutamine synthetase	37.0733	8.02496e-12
PE_Scaf5633_1.6	glutamine synthetase	glutamine biosynthetic process	EC:6.3.1.2	Glutamine synthetase	31.2022	1.33679e-09
PE_Scaf3663_5.4	natural resistance-associated macrophage protein 2-like	vanadium ion transmembrane transporter activity	#N/A	Mn2+ and Fe2+ transporters of the NRAMP family	11.3626	0.0137079
PE_Scaf9227_2.2	calcium and integrin-binding protein 1-like	Calcium and	#N/A	Ca2+-binding kinase interacting protein (KIP) (EF-Hand protein superfamily)	6.64395	0.0215968
PE_Scaf10983_0.4	solute carrier family 15 member 1	solute carrier family 15	#N/A	H+/oligopeptide symporter	50.3211	7.4362e-08
PE_Scaf6589_5.10	copper-transporting ATPase 1 isoform X2	copper-exporting ATPase activity	EC:3.6.3.54	Cation transport ATPase	21.6976	2.27979e-06
PE_Scaf4243_8.26	Cubilin	Domain first found in C1r, C1s, uEGF, and bone morphogenetic protein.	#N/A	CUB domain-containing protein	7.63408	0.00118106
PE_Scaf4815_1.3	Cubilin	cobalamin catabolic process	#N/A	Cubilin, multiligand receptor mediating cobalamin absorption	6.78497	3.61706e-18
PE_Scaf5846_2.2	cubilin	Cubilin (intrinsic factor-cobalamin receptor)	#N/A	Cubilin, multiligand receptor mediating cobalamin absorption	4.74825	0.0192404
PE_Scaf8049_14.5	glutamine synthetase	lengsin, lens protein with glutamine synthetase domain	#N/A	Glutamine synthetase	12.0531	1.46609e-09
PE_Scaf8049_15.1	glutamine synthetase	lengsin, lens protein with glutamine synthetase domain	#N/A	Glutamine synthetase	5.3574	1.30882e-09
PE_Scaf10825_1.7	Nahoda-like protein precursor	DOMON domain	#N/A	#N/A	8.30001	0.03244
PE_Scaf11728_5.12	Solute carrier family 12 member 4	Solute carrier family 12	#N/A	K+/Cl- cotransporter KCC1 and related transporters	22.9009	0.00618155
PE_Scaf7601_2.5	hypothetical protein CAPTEDRAFT_188799, partial	Concanavalin A-like lectin/glucanases superfamily	#N/A	#N/A	5.9486	0.0119094
PE_Scaf7601_1.3	---NA---	Concanavalin A-like lectin/glucanases superfamily	#N/A	#N/A	4.15483	0.0395975
PE_Scaf3543_1.10	Polycystic kidney disease 2-like 1 protein	Polycystic kidney disease 2-like 1	#N/A	Ca2+-modulated nonselective cation channel polycystin	15.041	0.000337348
PE_Scaf5390_9.11	barrier-to-autointegration factor	Barrier to autointegration factor	#N/A	DNA-bridging protein BAF	19.7197	0.00017594
PE_Scaf870_20.4	Paternally-expressed gene 3 protein	#N/A	#N/A	Uncharacterized conserved protein, contains IPT/TIG domain	17.4151	0.000256237
PE_Scaf10230_1.5	---NA---	KIAA143#N/A homologue	#N/A	#N/A	19.9127	0.0152047
PE_Scaf6782_9.9	ecdysone-induced protein 75B, isoforms C/D-like isoform X1	steroid hormone mediated signaling pathway	#N/A	Steroid hormone nuclear receptor	7.86017	3.00774e-09
PE_Scaf6409_1.4	squamous cell carcinoma antigen recognized by T-cells 3	positive regulation of histone deubiquitination	#N/A	#N/A	5.08762	0.00687559
PE_Scaf9685_5.4	type I iodothyronine deiodinase	Deiodinase, iodothyronine, type I	EC:1.21.99.4	#N/A	19.5229	0.000745108
PE_Scaf8991_10.13	zinc finger CW-type PWWP domain protein 1	Zinc finger CW-type PWWP domain protein 1	#N/A	Predicted RNA binding protein, contains G-patch domain	9.36834	0.000871394
PE_Scaf11736_4.5	Zinc finger CW-type PWWP domain protein 2	CW-type Zinc Finger	#N/A	DNA-binding proteins Bright/BRCAA1/RBP1 and related proteins containing BRIGHT domain	5.00279	0.000205467
PE_Scaf6877_6.9	Sodium-dependent phosphate transporter 1-B	inorganic phosphate transmembrane transporter activity	#N/A	Na+/Pi symporter	13.6029	0.0163253
PE_Scaf6463_2.5	protein Mpv17-like	Belongs to the peroxisomal membrane protein PXMP2 4 family	#N/A	Peroxisomal membrane protein MPV17 and related proteins	14.8192	0.00175497
PE_Scaf4262_1.4	sugar transporter SWEET1	sugar transmembrane transporter activity	#N/A	Multitransmembrane protein	10.3078	6.78708e-05
PE_Scaf12200_3.5	cathepsin B isoform X1	cysteine-type peptidase activity	EC:3.4.22.1	Cysteine proteinase Cathepsin L	21.4862	7.61575e-06
PE_Scaf3512_12.9	N-acetylneuraminate lyase	Dihydrodipicolinate synthase N-acetylneuraminate lyase	EC:4.1.3.3; EC:4.3.3.7	#N/A	4.45636	0.00501262
PE_Scaf3967_3.2	hydroxyacid oxidase 1	very-long-chain-(S)-2-hydroxy-acid oxidase activity	EC:1.1.3.15	Glycolate oxidase	35.3031	7.66209e-09
PE_Scaf769_0.4	uncharacterized protein LOC112561514	PFAM Hemolysin-type calcium-binding	#N/A	#N/A	17.3425	3.73743e-09
PE_Scaf2142_1.18	uncharacterized protein LOC111342209	PFAM Hemolysin-type calcium-binding	#N/A	#N/A	4.50272	0.014335
PE_Scaf769_1.0	signal peptide, CUB and EGF-like domain-containing protein 1 isoform X1	PFAM Hemolysin-type calcium-binding	#N/A	#N/A	4.01209	0.0403475
PE_Scaf8200_1.13	probable peptidyl-tRNA hydrolase 2	peptidyl-tRNA hydrolase	EC:3.1.1.29	#N/A	8.4789	0.00298777
PE_Scaf12357_4.14	sulfatase-modifying factor 2	metal ion binding	#N/A	#N/A	8.66406	1.32048e-08
PE_Scaf3078_22.5	serine/threonine-protein kinase atr-like	establishment of RNA localization to telomere	EC:2.7.11.1	Protein kinase of the PI-3 kinase family involved in mitotic growth, DNA repair and meiotic recombination	4.91177	8.22409e-05
PE_Scaf1846_15.7	cytidine deaminase-like	uridine biosynthetic process	EC:3.5.4.5	Cytidine deaminase	23.0985	0.000512805
PE_Scaf6803_0.2	cytidine deaminase	uridine biosynthetic process	EC:3.5.4.5	Cytidine deaminase	9.20883	0.0215523
PE_Scaf6128_0.3	predicted protein	#N/A	#N/A	#N/A	13.1123	9.43372e-05
PE_Scaf6358_1.4	phosphatidylinositol 3,4,5-trisphosphate 3-phosphatase TPTE2-like isoform X3	Transmembrane phosphatase with tensin homology	#N/A	Clathrin coat dissociation kinase GAK/PTEN/Auxilin and related tyrosine phosphatases	5.59122	0.00102557
PE_Scaf9228_1.11	Uracil-DNA glycosylase	Excises uracil residues from the DNA which can arise as a result of misincorporation of dUMP residues by DNA polymerase or due to deamination of cytosine	EC:3.2.2.27	Uracil DNA glycosylase	4.46706	0.00274708
PE_Scaf4540_13.1	insulin-like growth factor-binding protein complex acid labile subunit	Leucine rich repeat N-terminal domain	#N/A	Extracellular matrix protein slit, contains leucine-rich and EGF-like repeats	5.03285	0.00422459
PE_Scaf10509_3.7	Lambda-crystallin-like protein	3-hydroxyacyl-CoA dehydrogenase, NAD binding domain	EC:1.1.1.45	3-hydroxyacyl-CoA dehydrogenase	8.62045	1.73102e-05
PE_Scaf1438_6.4	mucin-like protein	Fibronectin type 3 domain	#N/A	Teneurin-1 and related extracellular matrix proteins, contain EGF-like repeats	10.1066	0.00567473
PE_Scaf8639_0.4	mucin-like protein	Fibronectin type 3 domain	#N/A	Uncharacterized conserved protein, contains laminin, cadherin and EGF domains	5.50468	0.00963074
PE_Scaf10367_4.4	Polyadenylate-binding protein 1	Binds the poly(A) tail of mRNA	#N/A	Polyadenylate-binding protein (RRM superfamily)	4.47648	0.00245899
PE_Scaf2696_3.5	glutaminase liver isoform, mitochondrial isoform X1	Glutaminase	EC:3.5.1.2	Glutaminase (contains ankyrin repeat)	47.765	8.02496e-12
PE_Scaf4854_7.4	synaptotagmin-15-like isoform X2	calcium ion-regulated exocytosis of neurotransmitter	#N/A	Ca2+-dependent phospholipid-binding protein Synaptotagmin, required for synaptic vesicle and secretory granule exocytosis	6.56674	1.04854e-07
PE_Scaf10553_0.16	glycerol kinase-like	glycerol kinase activity	EC:2.7.1.3#N/A	Ribulose kinase and related carbohydrate kinases	25.4819	0.000192713
PE_Scaf3810_2.2	Cat eye syndrome critical region protein 5	cat eye syndrome	#N/A	Predicted phosphatase	11.8838	9.01775e-08
PE_Scaf4091_3.5	cyclin-dependent kinases regulatory subunit 1 isoform X1	cyclin-dependent protein serine/threonine kinase activator activity	#N/A	Cyclin-dependent protein kinase CDC28, regulatory subunit CKS1, and related proteins	5.15193	0.0183114
PE_Scaf4760_1.2	sulfide:quinone oxidoreductase, mitochondrial	Sulfide quinone oxidoreductase, mitochondrial	EC:1.8.5.8	Sulfide:quinone oxidoreductase/flavo-binding protein	17.0952	1.2495e-11
PE_Scaf1863_2.5	---NA---	serine-type endopeptidase inhibitor activity	#N/A	#N/A	88.0614	1.72039e-08
PE_Scaf6427_0.2	IgGFc-binding protein-like	binding of sperm to zona pellucida	#N/A	#N/A	15.4616	7.2217e-05
PE_Scaf10002_4.11	IgGFc-binding protein-like	Tectorin alpha	#N/A	#N/A	9.22067	0.00036113
PE_Scaf10217_0.3	IgGFc-binding protein-like	binding of sperm to zona pellucida	#N/A	#N/A	7.98628	1.70154e-10
PE_Scaf2971_0.4	IgGFc-binding protein-like	binding of sperm to zona pellucida	#N/A	#N/A	5.1442	0.0277797
PE_Scaf2928_0.7	IgGFc-binding protein-like	IgGFc-binding protein-like	#N/A	#N/A	4.98227	0.0370494
PE_Scaf2327_2.10	AChain A, Structure Of A Glutamate Receptor Ligand Binding Core (glur2) Complexed With Kainate	extracellularly glutamate-gated ion channel activity	#N/A	Glutamate-gated AMPA-type ion channel receptor subunit GluR2 and related subunits	6.20242	0.00660943
PE_Scaf8180_0.7	ester hydrolase C11orf54 homolog isoform X1	hydrolase activity	#N/A	Uncharacterized conserved protein	8.80944	0.000127054
PE_Scaf9468_0.2	schlafen-like protein 1 isoform X1	Schlafen-like protein 1	#N/A	ACK and related non-receptor tyrosine kinases	4.86329	0.0098962
PE_Scaf11369_0.11	thyroid hormone receptor	thyroid hormone receptor activity	#N/A	Steroid hormone nuclear receptor	14.4567	0.000229276
PE_Scaf475_5.6	E3 ubiquitin-protein ligase RFWD3-like isoform X1	MDM2/MDM4 family protein binding	EC:2.3.2.27	RING-finger-containing E3 ubiquitin ligase	5.22467	0.00577261
PE_Scaf2890_1.6	ketohexokinase isoform X2	pfkB family carbohydrate kinase	EC:2.7.1.3	Carbohydrate kinase	79.3948	9.58532e-11
PE_Scaf9543_1.10	Cathepsin Z	cathepsin Z	EC:3.4.18.1	Cysteine proteinase Cathepsin L	12.975	0.000120839
PE_Scaf12301_0.2	WD repeat-containing protein 3-like	snoRNA binding	#N/A	WD4#N/A-repeat-containing subunit of the 18S rRNA processing complex	4.46751	1.13019e-07
PE_Scaf8199_1.4	uncharacterized protein LOC106179679 isoform X1	#N/A	#N/A	#N/A	4.98973	0.0480513
PE_Scaf3051_0.5	insulin-like growth factor-binding protein 5	growth factor binding protein 1	#N/A	#N/A	21.5353	7.77201e-20
PE_Scaf5170_2.12	insulin-like growth factor binding protein 5	Insulin-like growth factor binding protein 1	#N/A	#N/A	12.455	2.63891e-06
PE_Scaf1868_3.8	insulin-like growth factor-binding protein 5	#N/A	#N/A	#N/A	9.7904	8.02496e-12
PE_Scaf5170_2.15	---NA---	#N/A	#N/A	#N/A	8.28651	0.000436435
PE_Scaf8248_3.1	---NA---	#N/A	#N/A	#N/A	5.12226	0.0487069
PE_Scaf5391_0.3	pumilio homolog 3-like	Pumilio RNA binding family member 3	#N/A	Puf family RNA-binding protein	4.35398	1.83224e-07
PE_Scaf5913_4.10	serine/threonine-protein kinase mos-like	establishment of meiotic spindle orientation	EC:2.7.11.1	Tyrosine kinase specific for activated (GTP-bound) p21cdc42Hs	10.1593	0.00202416
PE_Scaf5718_4.10	RNA-binding protein 27 isoform X1	RNA binding motif protein 27	#N/A	Proteins containing the RNA recognition motif	20.0906	1.92358e-05
PE_Scaf10532_1.7	cytochrome c oxidase subunit 4 isoform 1, mitochondrial-like	oxidoreductase activity, acting on a heme group of donors, oxygen as acceptor	#N/A	Cytochrome c oxidase, subunit IV/COX5b	9.64376	0.0052468
PE_Scaf7687_3.3	cytochrome c oxidase subunit 6A, mitochondrial-like	mitochondrial electron transport, cytochrome c to oxygen	#N/A	Cytochrome c oxidase, subunit VIa/COX13	23.3885	0.00668803
PE_Scaf5984_0.13	snurportin-1-like	snRNA import into nucleus	#N/A	m3G-cap-specific nuclear import receptor (Snurportin1)	5.69767	0.00326159
PE_Scaf986_4.17	acyl-CoA-binding protein	fatty-acyl-CoA binding	#N/A	Acyl-CoA-binding protein	61.9589	5.57249e-05
PE_Scaf1853_2.7	acyl-CoA-binding domain-containing protein 7	Acyl CoA binding protein	#N/A	Acyl-CoA-binding protein	45.8211	3.56473e-13
PE_Scaf9097_1.4	3'-5' ssDNA/RNA exonuclease TatD	endodeoxyribonuclease activity, producing 5'-phosphomonoesters	#N/A	TatD-related DNase	4.3417	1.56596e-05
PE_Scaf2633_1.5	F-box only protein 41	F-box only protein 41	#N/A	F-box protein containing LRR	9.4439	0.00164988
PE_Scaf3479_1.4	choline kinase alpha isoform X2	choline kinase activity	EC:2.7.1.82; EC:2.7.1.32	Choline kinase	12.0475	9.03335e-09
PE_Scaf7061_0.4	---NA---	#N/A	#N/A	#N/A	6.31458	8.73178e-05
PE_Scaf2724_1.4	metallophosphoesterase 1 homolog	ER to Golgi vesicle-mediated transport	#N/A	Cell division control protein/predicted DNA repair exonuclease	6.22079	0.00038046
PE_Scaf4816_1.8	matrix metalloproteinase-21-like	Belongs to the peptidase M1#N/AA family	#N/A	Gelatinase A and related matrix metalloproteases	5.40696	0.000819996
PE_Scaf3929_0.4	protein spinster homolog 1	Major Facilitator Superfamily	#N/A	Sugar transporter/spinster transmembrane protein	8.09206	3.10501e-07
PE_Scaf1076_6.6	membrane progestin receptor beta	Progestin and adipoQ receptor family member	#N/A	Predicted membrane proteins, contain hemolysin III domain	4.34561	0.0476328
PE_Scaf2131_0.4	protein serine/threonine kinase, putative	#N/A	#N/A	#N/A	42.7561	0.000489531
PE_Scaf400_1.7	uncharacterized protein LOC111338860 isoform X2	Sulfite exporter TauE/SafE	#N/A	#N/A	21.7357	3.96871e-13
PE_Scaf10395_1.10	uncharacterized protein LOC110044736	Sulfite exporter TauE/SafE	#N/A	#N/A	8.81734	0.0027498
PE_Scaf11120_0.3	importin-4-like	ribosomal protein import into nucleus	#N/A	Karyopherin (importin) beta 3	4.54918	0.0233839
PE_Scaf8605_7.2	protein FAM178A-like isoform X2	protein localization to site of double-strand break	#N/A	#N/A	4.11442	5.09196e-05
PE_Scaf4282_4.5	UPF0364 protein C6orf211	UPF#N/A364 protein C6orf211 homolog	#N/A	Uncharacterized conserved protein	10.0532	0.00413312
PE_Scaf4599_1.3	vitellogenin Ab	DUF1944	#N/A	#N/A	8.44231	0.0011736
PE_Scaf12202_3.5	PREDICTED: uncharacterized protein LOC106070093	#N/A	#N/A	#N/A	70.3077	2.18625e-26
PE_Scaf4103_4.6	probable ATP-dependent DNA helicase HFM1	ATP-dependent DNA helicase	EC:3.6.4.12	#N/A	10.6478	0.00119727
PE_Scaf6816_1.3	thymidine phosphorylase-like	thymidine phosphorylase activity	EC:2.4.2.4	#N/A	29.0356	4.24044e-06
PE_Scaf6959_1.6	thymidine phosphorylase	Catalyzes the reversible phosphorolysis of thymidine. The produced molecules are then utilized as carbon and energy sources or in the rescue of pyrimidine bases for nucleotide synthesis	EC:2.4.2.4	#N/A	17.7318	0.00208296
PE_Scaf10355_0.5	thymidine phosphorylase-like	thymidine phosphorylase activity	EC:2.4.2.4	#N/A	7.2049	0.00245828
PE_Scaf3757_0.6	transmembrane protein 8B-like	Protein of unknown function (DUF3522)	#N/A	#N/A	61.95	8.91652e-05
PE_Scaf7476_0.10	Branched-chain-amino-acid aminotransferase	Belongs to the class-IV pyridoxal-phosphate-dependent aminotransferase family	EC:2.6.1.42	Branched chain aminotransferase BCAT1, pyridoxal phosphate enzymes type IV superfamily	16.542	0.00982219
PE_Scaf10862_0.2	condensin complex subunit 1-like	meiotic chromosome condensation	#N/A	Chromosome condensation complex Condensin, subunit D2	7.05247	0.0103541
PE_Scaf3821_0.1	ATP-dependent RNA helicase DDX54-like	estrogen receptor binding	EC:3.6.4.13	ATP-dependent RNA helicase	13.5593	1.13826e-06
PE_Scaf311_10.11	29-kDa galactose-binding lectin	Ricin-type beta-trefoil lectin domain-like	#N/A	Polypeptide N-acetylgalactosaminyltransferase	11.7198	4.22995e-09
PE_Scaf8870_0.12	1,2-dihydroxy-3-keto-5-methylthiopentene dioxygenase	Catalyzes the formation of formate and 2-keto-4- methylthiobutyrate (KMTB) from 1,2-dihydroxy-3-keto-5- methylthiopentene (DHK-MTPene)	EC:1.13.11.53; EC:1.13.11.54	Uncharacterized conserved protein, contains double-stranded beta-helix domain	4.71435	0.000389652
PE_Scaf2857_0.7	probable imidazolonepropionase	imidazolonepropionase activity	EC:3.5.2.7	Atrazine chlorohydrolase/guanine deaminase	11.802	1.02992e-11
PE_Scaf12082_1.5	probable imidazolonepropionase	imidazolonepropionase activity	EC:3.5.2.7	Atrazine chlorohydrolase/guanine deaminase	6.14931	5.4874e-06
PE_Scaf444_7.4	DNA helicase MCM8-like	DNA replication initiation	EC:3.6.4.12	DNA replication licensing factor, MCM6 component	6.59832	0.00692814
PE_Scaf7129_2.5	Fanconi anemia group D2 protein	regulation of CD4#N/A signaling pathway	#N/A	Uncharacterized conserved protein	4.10051	0.00451378
PE_Scaf2033_0.11	carbonyl reductase family member 4	Carbonyl reductase	#N/A	Mitochondrial/plastidial beta-ketoacyl-ACP reductase	8.45159	0.00323053
PE_Scaf2959_1.6	mitochondrial 2-oxoglutarate/malate carrier protein-like	oxoglutarate:malate antiporter activity	#N/A	Mitochondrial oxoglutarate/malate carrier proteins	31.1309	0.00144396
PE_Scaf1994_4.16	dual specificity protein phosphatase 26	Belongs to the protein-tyrosine phosphatase family. Non-receptor class dual specificity subfamily	EC:3.1.3.16; EC:3.1.3.48	Dual specificity phosphatase	7.29793	5.22842e-05
PE_Scaf11082_4.8	BAG family molecular chaperone regulator 1	positive regulation of Schwann cell differentiation	#N/A	#N/A	4.84829	0.0327537
PE_Scaf2862_4.19	peptidyl-prolyl cis-trans isomerase-like	Cyclophilin type peptidyl-prolyl cis-trans isomerase/CLD	EC:5.2.1.8	Peptidyl-prolyl cis-trans isomerase	4.80108	0.00287623
PE_Scaf11020_4.16	transmembrane 6 superfamily member 1	Transmembrane 6 superfamily member 1	#N/A	#N/A	9.55638	0.00224764
PE_Scaf2724_5.16	ERI1 exoribonuclease 2	ERI1 exoribonuclease	#N/A	Predicted exonuclease	4.17139	0.00070331
PE_Scaf3591_5.8	CD82 antigen-like	Tetraspanin family	#N/A	Tetraspanin family integral membrane protein	7.0611	0.00111607
PE_Scaf5511_0.2	translin-associated factor X-interacting protein 1-like	Translin-associated factor	#N/A	#N/A	10.0792	0.0180733
PE_Scaf3206_0.3	---NA---	#N/A	#N/A	#N/A	5.30855	0.0237804
PE_Scaf4590_4.2	tyrosine aminotransferase	tyrosine aminotransferase	EC:2.6.1.5	Tyrosine aminotransferase	14.6849	4.15864e-08
PE_Scaf819_4.5	autocrine proliferation repressor protein A-like	PhoPQ-activated pathogenicity-related protein	#N/A	#N/A	36.0767	6.10407e-08
PE_Scaf819_6.10	autocrine proliferation repressor protein A-like	PhoPQ-activated pathogenicity-related protein	#N/A	#N/A	16.0861	1.37283e-06
PE_Scaf819_6.11	autocrine proliferation repressor protein A-like	PhoPQ-activated pathogenicity-related protein	#N/A	#N/A	12.2631	0.00011069
PE_Scaf819_6.8	autocrine proliferation repressor protein A-like	PhoPQ-activated pathogenicity-related protein	#N/A	#N/A	5.65998	0.00041909
PE_Scaf3475_14.4	spermine synthase	spermine synthase activity	EC:2.5.1.22	Spermidine synthase	8.30944	0.00453405
PE_Scaf9643_0.1	hypothetical protein CAPTEDRAFT_194551	scopolin beta-glucosidase activity	EC:3.2.1.21	#N/A	26.6991	0.000104928
PE_Scaf9001_9.2	---NA---	EB module	#N/A	#N/A	19.2643	0.000158367
PE_Scaf2342_0.5	HELLS protein	pericentric heterochromatin assembly	#N/A	Chromatin remodeling complex WSTF-ISWI, small subunit	6.26379	0.00108716
PE_Scaf6451_0.4	lymphocyte-specific helicase-like	pericentric heterochromatin assembly	#N/A	Translation initiation factor 5B (eIF-5B)	5.27818	0.00505327
PE_Scaf8138_4.2	DNA mismatch repair protein Mlh3 isoform X4	MutL C terminal dimerisation domain	#N/A	DNA mismatch repair protein - MLH3 family	7.13528	3.21898e-05
PE_Scaf11704_2.8	transmembrane emp24 domain-containing protein 6	emp24/gp25L/p24 family/GOLD	#N/A	Membrane trafficking protein, emp24/gp25L/p24 family	4.37784	0.0130304
PE_Scaf10621_2.1	GDP-L-fucose synthase	GDP-L-fucose synthase activity	EC:1.1.1.271	GDP-L-fucose synthetase	5.48457	0.0106541
PE_Scaf8096_4.23	mutS protein homolog 4-like	chiasma assembly	EC:6.5.1.3	Mismatch repair ATPase MSH4 (MutS family)	13.6072	0.000109338
PE_Scaf11819_2.7	prolow-density lipoprotein receptor-related protein 1-like isoform X2	structural constituent of cuticle	#N/A	#N/A	4.03667	3.62798e-05
PE_Scaf11661_13.2	PREDICTED: uncharacterized protein LOC109468968	#N/A	#N/A	#N/A	41.9286	8.68717e-13
PE_Scaf11360_1.12	uncharacterized protein LOC106173269	#N/A	#N/A	#N/A	17.7972	7.25911e-08
PE_Scaf11360_0.2	EF-hand domain-containing protein D1	#N/A	#N/A	#N/A	7.90964	6.10866e-05
PE_Scaf9841_4.2	uncharacterized protein LOC106173269	#N/A	#N/A	#N/A	6.33466	7.50886e-05
PE_Scaf8006_3.2	predicted protein	#N/A	#N/A	#N/A	8.24733	0.000124147
PE_Scaf10171_1.7	VCBS repeat-containing protein	calcium- and calmodulin-responsive adenylate cyclase activity	EC:3.4.24.4#N/A	#N/A	109.751	2.60781e-13
PE_Scaf2925_0.8	VCBS repeat-containing protein	calcium- and calmodulin-responsive adenylate cyclase activity	EC:3.4.24.4#N/A	#N/A	12.084	0.0103725
PE_Scaf1810_1.5	VCBS repeat-containing protein	calcium- and calmodulin-responsive adenylate cyclase activity	EC:3.4.24.4#N/A	#N/A	9.54844	4.42179e-07
PE_Scaf2480_11.4	---NA---	Chitin binding. It is involved in the biological process described with chitin metabolic process	#N/A	#N/A	18.7824	0.000918122
PE_Scaf10320_2.6	thioredoxin-related transmembrane protein 1-like	Thioredoxin	#N/A	Thiol-disulfide isomerase and thioredoxin	19.3172	0.00682664
PE_Scaf2346_1.9	Centrosomal protein of 44 kDa	Centrosomal spindle body, CEP44	#N/A	#N/A	9.11893	0.0168164
PE_Scaf6238_2.10	Spermatogenesis-associated protein 22	Spermatogenesis-associated protein 22	#N/A	#N/A	10.2419	6.02465e-05
PE_Scaf3936_3.12	selenocysteine lyase	selenocysteine lyase activity	EC:4.4.1.16	Cysteine desulfurase NFS1	6.0756	0.0146963
PE_Scaf6238_0.3	translation initiation factor eIF-2B subunit alpha	translation initiation factor activity	#N/A	Translation initiation factor 2B, alpha subunit (eIF-2Balpha/GCN3)	4.35139	5.21463e-05
PE_Scaf6080_2.9	histone-binding protein N1/N2-like	DNA replication-dependent nucleosome assembly	#N/A	#N/A	10.8789	2.54983e-05
PE_Scaf1863_1.0	---NA---	#N/A	#N/A	#N/A	9.57969	0.000950473
PE_Scaf6655_0.4	Poly [ADP-ribose] polymerase 14	positive regulation of interleukin-4-mediated signaling pathway	EC:2.4.2.3#N/A	#N/A	6.50986	0.00409319
PE_Scaf2113_6.8	predicted protein	#N/A	#N/A	#N/A	27.9313	9.42474e-07
PE_Scaf326_0.3	ZW10 interactor-like	#N/A	#N/A	#N/A	5.68624	0.0061342
PE_Scaf177_2.4	Mitotic apparatus protein p62	Nucleophosmin	#N/A	#N/A	74.8614	2.54635e-08
PE_Scaf6597_9.11	putative 2'-deoxynucleoside 5'-phosphate N-hydrolase 1	deoxyribonucleoside 5'-monophosphate N-glycosidase activity	#N/A	#N/A	12.1482	0.00682755
PE_Scaf5075_0.5	guanine nucleotide-binding protein-like 3 homolog	positive regulation of protein localization to chromosome, telomeric region	#N/A	GTPase	6.81951	0.0219187
PE_Scaf10029_0.14	vegetative cell wall protein gp1 isoform X2	Chromosome 18 open reading frame 63	#N/A	#N/A	27.0803	1.6032e-06
PE_Scaf10029_0.13	Uncharacterized protein C18orf63	Chromosome 18 open reading frame 63	#N/A	#N/A	13.4135	0.00223496
PE_Scaf10079_2.7	serine--pyruvate aminotransferase isoform X1	serine-pyruvate transaminase activity	EC:2.6.1.44; EC:2.6.1.45; EC:2.6.1.51	Alanine-glyoxylate aminotransferase AGT1	23.1166	8.22226e-07
PE_Scaf2145_2.10	meiosis-specific with OB domain-containing protein isoform X1	DNA recombination	#N/A	#N/A	5.3008	0.0242034
PE_Scaf9123_1.25	40S ribosomal protein S8	structural constituent of ribosome	#N/A	4#N/AS ribosomal protein S8	4.50615	0.0158089
PE_Scaf4110_9.12	uncharacterized protein LOC106154566	#N/A	#N/A	#N/A	8.05298	0.000648443
PE_Scaf6585_0.5	acyl-coenzyme A thioesterase 13	thioesterase 13	#N/A	HGG motif-containing thioesterase	4.10447	0.00339933
PE_Scaf10646_3.4	cubilin-like	Cubilin (intrinsic factor-cobalamin receptor)	#N/A	Cubilin, multiligand receptor mediating cobalamin absorption	18.4206	0.000381306
PE_Scaf1012_0.2	cubilin	Cubilin (intrinsic factor-cobalamin receptor)	#N/A	#N/A	7.83009	0.00121584
PE_Scaf5479_1.5	ovochymase-2-like	Belongs to the peptidase S1 family	EC:3.4.21.2	Trypsin	6.04043	0.000256237
PE_Scaf5436_3.3	origin recognition complex subunit 2	Origin recognition complex, subunit 2	#N/A	Origin recognition complex, subunit 2	5.16905	0.000237847
PE_Scaf1964_2.9	exonuclease 1-like	double-stranded DNA 5'-3' exodeoxyribonuclease activity	#N/A	5'-3' exonuclease	6.2556	0.00514985
PE_Scaf8630_9.8	Anaphase-promoting complex subunit 13	complex subunit 13	#N/A	#N/A	43.9286	0.000151426
PE_Scaf2030_2.10	cyclin A	cell division	#N/A	G2/Mitotic-specific cyclin A	6.2719	0.0172724
PE_Scaf1253_2.10	redox-regulatory protein FAM213A-like	Family with sequence similarity 213 member	#N/A	Uncharacterized conserved protein	7.96256	1.10024e-06
PE_Scaf8196_3.11	synaptonemal complex protein 3	spermatogenesis, exchange of chromosomal proteins	#N/A	Thyroid hormone receptor-associated protein complex, subunit TRAP23#N/A	11.1178	0.00169447
PE_Scaf8668_2.7	E3 ubiquitin-protein ligase rnf146-like	E3 ubiquitin-protein ligase	EC:2.3.2.27	Predicted E3 ubiquitin ligase	4.43936	0.00319721
PE_Scaf6030_0.7	4-hydroxyphenylpyruvate dioxygenase	4-hydroxyphenylpyruvate dioxygenase	EC:1.13.11.27	4-hydroxyphenylpyruvate dioxygenase	15.6324	4.06701e-09
PE_Scaf12537_1.9	enoyl-CoA hydratase, mitochondrial	enoyl-CoA hydratase activity	EC:4.2.1.17	Enoyl-CoA hydratase	33.4211	4.15359e-08
PE_Scaf1952_6.12	cell division control protein 6 homolog	DNA replication initiation	#N/A	Pre-initiation complex, subunit CDC6, AAA+ superfamily ATPase	4.77833	0.0202587
PE_Scaf11091_2.3	adenylosuccinate lyase	Adenylosuccinate lyase	EC:4.3.2.2	Adenylosuccinate lyase	4.49492	0.00117584
PE_Scaf4074_0.3	U3 small nucleolar ribonucleoprotein protein MPP10	maturation of SSU-rRNA	#N/A	U3 small nucleolar ribonucleoprotein (snoRNP) subunit - Mpp1#N/Ap	4.45583	0.000145239
PE_Scaf9590_2.13	Neuroepithelial cell-transforming gene 1 protein	Domain found in Dishevelled, Egl-1#N/A, and Pleckstrin (DEP)	#N/A	RhoGEF GTPase	8.02363	0.012076
PE_Scaf4267_15.9	protein lin-28 homolog isoform X3	negative regulation of primary miRNA processing	#N/A	#N/A	5.90917	0.0274271
PE_Scaf1489_1.3	superoxide dismutase	Destroys radicals which are normally produced within the cells and which are toxic to biological systems	EC:1.15.1.1	Manganese superoxide dismutase	13.4966	0.0001631
PE_Scaf4514_0.4	superoxide dismutase	Destroys radicals which are normally produced within the cells and which are toxic to biological systems	EC:1.15.1.1	Manganese superoxide dismutase	9.23242	1.99538e-05
PE_Scaf4514_0.1	Superoxide dismutase	Destroys radicals which are normally produced within the cells and which are toxic to biological systems	EC:1.15.1.1	Manganese superoxide dismutase	7.59624	3.67804e-06
PE_Scaf3743_0.6	superoxide dismutase	Destroys radicals which are normally produced within the cells and which are toxic to biological systems	EC:1.15.1.1	Manganese superoxide dismutase	4.16489	8.39055e-07
PE_Scaf7956_0.6	Krox-like protein	Zinc finger CCHC	#N/A	#N/A	6.06815	0.000246447
PE_Scaf11797_22.0	---NA---	#N/A	#N/A	#N/A	11.7766	0.0390617
PE_Scaf10219_2.6	2-oxoisovalerate dehydrogenase subunit beta, mitochondrial	Branched chain keto acid dehydrogenase E1, beta polypeptide	EC:1.2.4.4	Branched chain alpha-keto acid dehydrogenase E1, beta subunit	5.75117	0.0211099
PE_Scaf4264_1.3	testis-specific serine/threonine-protein kinase 3-like	Kinase-like	EC:2.7.11.1	Serine/threonine protein kinase	26.4855	0.00670443
PE_Scaf39_0.4	WD repeat-containing protein 75-like	positive regulation of rRNA processing	#N/A	WD4#N/A repeat protein	4.7407	8.93307e-05
PE_Scaf2488_7.13	meiosis 1 arrest protein-like	Meiosis 1	#N/A	#N/A	21.3054	0.000223182
PE_Scaf3617_0.0	Xyloside xylosyltransferase 1	UDP-xylosyltransferase activity	#N/A	Predicted glycosyltransferase	38.9654	0.000976436
PE_Scaf3359_2.2	Pyridine nucleotide-disulfide oxidoreductase domain-containing protein 2	Pyridine nucleotide-disulfide oxidoreductase domain-containing protein 2	#N/A	Phytoene desaturase	6.30985	0.00348909
PE_Scaf8928_7.3	PR domain zinc finger protein 12	PR domain zinc finger protein	EC:2.1.1.43	Transcription factor BLIMP-1/PRDI-BF1, contains C2H2-type Zn-finger and SET domains	16.8438	0.000934995
PE_Scaf4098_2.11	uricase-like isoform X4	Catalyzes the oxidation of uric acid to 5- hydroxyisourate, which is further processed to form (S)-allantoin	EC:1.7.3.3	Uricase (urate oxidase)	22.3498	7.05423e-08
PE_Scaf1214_0.3	hypothetical protein HELRODRAFT_175309	TerB-C domain	#N/A	#N/A	13.6856	1.14794e-09
PE_Scaf6934_6.11	---NA---	#N/A	#N/A	#N/A	36.8337	1.67715e-05
PE_Scaf6846_2.22	Speedy protein A	speedy RINGO cell cycle regulator family member A	#N/A	#N/A	15.8693	0.000389652
PE_Scaf11594_3.6	DNA endonuclease RBBP8	DNA double-strand break processing involved in repair via single-strand annealing	#N/A	#N/A	7.43349	0.000527997
PE_Scaf10749_0.3	meiotic recombination protein REC114	meiotic recombination protein	#N/A	#N/A	4.67184	0.0248564
PE_Scaf8593_2.5	Fumarate hydratase class I, aerobic	Fumarase C-terminus	EC:4.2.1.2	#N/A	16.3774	0.027343
PE_Scaf9067_0.2	leucine-rich repeat-containing protein 59	Leucine-rich repeat-containing protein 59	#N/A	Leucine-rich repeat protein	5.73048	0.015508
PE_Scaf1649_3.21	bifunctional methylenetetrahydrofolate dehydrogenase/cyclohydrolase, mitochondrial	Methylenetetrahydrofolate dehydrogenase (NADP ) activity. It is involved in the biological process described with	EC:1.5.1.15; EC:1.1.1.79; EC:3.5.4.9; EC:1.1.1.81	Methylenetetrahydrofolate dehydrogenase/methylenetetrahydrofolate cyclohydrolase	6.53059	0.0058154
PE_Scaf8562_7.5	---NA---	#N/A	#N/A	#N/A	4.64757	0.00414242
PE_Scaf7877_2.4	mucin-17 isoform X10	biological adhesion	#N/A	Netrin transmembrane receptor unc-5	23.44	2.979e-06
PE_Scaf1968_1.9	kelch-like protein 26 isoform X2	protein modification by small protein conjugation	#N/A	Proteins containing BTB/POZ and Kelch domains, involved in regulatory/signal transduction processes	6.09843	0.00146115
PE_Scaf8557_3.4	ribosomal RNA-processing protein 8 isoform X1	regulation of transcription by glucose	EC:2.1.1.287	Predicted RNA methylase involved in rRNA processing	4.41931	0.00487215
PE_Scaf977_6.5	cytochrome c oxidase subunit 6C-1	Cytochrome c oxidase subunit	#N/A	#N/A	33.4873	0.00101887
PE_Scaf4214_2.10	urocanate hydratase	urocanate hydratase activity	EC:4.2.1.49	#N/A	57.1529	4.92271e-14
PE_Scaf1416_5.9	Cyclin N-terminal domain-containing protein 1	homologous recombination	#N/A	#N/A	15.4795	0.000444618
PE_Scaf6519_0.3	histidine ammonia-lyase	histidine ammonia-lyase activity	EC:4.3.1.3	Phenylalanine and histidine ammonia-lyase	19.2162	1.69395e-12
PE_Scaf10678_0.3	transmembrane channel-like protein 7	ion transport	#N/A	#N/A	30.4526	1.40004e-05
PE_Scaf2100_10.2	mucin-4-like isoform X7	laminin-1 binding	#N/A	Mucin/alpha-tectorin	67.2461	3.78465e-24
PE_Scaf2100_9.2	mucin-like protein	MHC class II protein binding, via antigen binding groove	#N/A	Disintegrin metalloproteinases with thrombospondin repeats	45.4886	2.61872e-12
PE_Scaf9722_1.12	---NA---	#N/A	#N/A	#N/A	20.5578	0.000188709
PE_Scaf6658_0.7	---NA---	#N/A	#N/A	#N/A	16.5676	0.00849432
PE_Scaf5238_1.4	probable palmitoyltransferase ZDHHC4	Zinc finger, DHHC-type containing 4	EC:2.3.1.225	DHHC-type Zn-finger proteins	4.03893	0.0172208
PE_Scaf12529_0.12	MGC115402 protein	Chromosome 3 open reading frame 38	#N/A	#N/A	4.55343	0.0203048
PE_Scaf11154_5.14	solute carrier family 13 member 5-like	transporter activity. It is involved in the biological process described with sodium ion transport	#N/A	Na+/dicarboxylate, Na+/tricarboxylate and phosphate transporters	10.2456	1.07603e-07
PE_Scaf3066_1.6	F-box/WD repeat-containing protein 9 isoform X2	A Receptor for Ubiquitination Targets	#N/A	Cdc4 and related F-box and WD-4#N/A proteins	4.14557	0.0135512
PE_Scaf6509_0.3	lipoxygenase homology domain-containing protein 1-like	catalase activity	#N/A	Uncharacterized conserved protein, contains DENN and RUN domains	36.8654	8.69374e-06
PE_Scaf6073_0.6	lipoxygenase homology domain-containing protein 1-like isoform X2	catalase activity	#N/A	Uncharacterized conserved protein, contains DENN and RUN domains	16.3491	0.000564448
PE_Scaf8522_1.3	lipoxygenase homology domain-containing protein 1-like	Lipoxygenase homology 2 (beta barrel) domain	#N/A	Uncharacterized conserved protein, contains DENN and RUN domains	15.8567	0.00194373
PE_Scaf8491_2.6	lipoxygenase homology domain-containing protein 1-like	catalase activity	#N/A	Uncharacterized conserved protein, contains DENN and RUN domains	15.4118	6.32203e-05
PE_Scaf1539_0.5	lipoxygenase homology domain-containing protein 1-like	catalase activity	#N/A	Uncharacterized conserved protein, contains DENN and RUN domains	15.0467	5.18884e-05
PE_Scaf1539_0.9	lipoxygenase homology domain-containing protein 1-like	catalase activity	#N/A	Uncharacterized conserved protein, contains DENN and RUN domains	8.96532	2.56519e-05
PE_Scaf8491_1.3	lipoxygenase homology domain-containing protein 1-like	catalase activity	#N/A	#N/A	6.60136	1.40673e-11
PE_Scaf7650_3.7	serum amyloid A protein, putative	Serum amyloid A protein	#N/A	#N/A	29.0738	2.4442e-07
PE_Scaf8446_0.7	alanine racemase	Catalyzes the interconversion of L-alanine and D- alanine. May also act on other amino acids	EC:5.1.1.1	#N/A	14.6365	0.00260745
PE_Scaf8446_1.4	alanine racemase	Catalyzes the interconversion of L-alanine and D- alanine. May also act on other amino acids	EC:5.1.1.1	#N/A	6.66145	5.24703e-09
PE_Scaf7578_5.7	electron transfer flavoprotein regulatory factor 1	respiratory electron transport chain	#N/A	#N/A	13.5113	0.0334221
PE_Scaf6979_3.2	---NA---	serine-type endopeptidase inhibitor activity	#N/A	#N/A	7.29798	5.56829e-08
PE_Scaf6601_0.2	G2/mitotic-specific cyclin-B-like	histone H3-S1#N/A phosphorylation involved in chromosome condensation	#N/A	Cyclin B and related kinase-activating proteins	28.098	8.96416e-07
PE_Scaf3937_20.4	E3 ubiquitin-protein ligase CCNB1IP1-like	chiasma assembly	EC:2.3.2.27	Uncharacterized protein involved in synaptonemal complex formation	5.23812	0.00950225
PE_Scaf4852_3.20	---NA---	#N/A	#N/A	#N/A	1186.56	4.1179e-29
PE_Scaf9212_1.7	YSIRK signal domain/LPXTG anchor domain surface protein	#N/A	#N/A	#N/A	418.154	4.92995e-23
PE_Scaf4852_2.7	predicted protein	#N/A	#N/A	CBF1-interacting corepressor CIR and related proteins	191.642	6.04812e-14
PE_Scaf9212_0.8	cell surface protein	#N/A	#N/A	#N/A	145.39	2.2241e-13
PE_Scaf4852_2.8	---NA---	#N/A	#N/A	#N/A	50.6452	9.75608e-08
PE_Scaf4852_3.17	---NA---	#N/A	#N/A	#N/A	39.1424	0.000696084
PE_Scaf4852_3.16	YSIRK signal domain/LPXTG anchor domain surface protein	#N/A	#N/A	#N/A	36.3845	0.000854402
PE_Scaf10641_3.13	Fanconi anemia group E protein	Fanconi Anaemia group E protein FANCE	#N/A	#N/A	12.2983	0.0326387
PE_Scaf5126_1.8	RAD52 motif-containing protein 1-like	RAD52 motif-containing protein	#N/A	Predicted splicing regulator, contains RRM, SWAP and RPR domains	9.91556	0.00106656
PE_Scaf9854_3.5	marginal zone B- and B1-cell-specific protein-like	Marginal zone B and	#N/A	#N/A	4.36555	0.0364998
PE_Scaf5690_1.2	kinetochore protein Spc24-like	cell division	#N/A	#N/A	4.32189	0.028055
PE_Scaf6310_2.4	predicted protein	#N/A	#N/A	#N/A	11.5092	0.00162432
PE_Scaf5802_5.10	speriolin-like protein	Spermatogenesis and centriole associated	#N/A	SNF2 family DNA-dependent ATPase	5.82483	0.0358924
PE_Scaf6297_1.8	E3 ubiquitin-protein ligase PDZRN3-like	TRAF-type zinc finger	EC:2.3.2.27	#N/A	29.7596	0.0023402
PE_Scaf6589_10.3	LOW QUALITY PROTEIN: uncharacterized protein LOC106168022	Versican core protein-like	#N/A	#N/A	25.8196	5.40721e-08
PE_Scaf3216_0.2	synaptonemal complex protein 3	Synaptonemal complex protein 3	#N/A	#N/A	114.897	1.83002e-12
PE_Scaf8518_0.7	synaptonemal complex protein 2-like isoform X2	Synaptonemal complex protein 2-like	#N/A	#N/A	24.9216	8.80608e-13
PE_Scaf12684_3.7	uncharacterized protein LOC106152695	#N/A	#N/A	#N/A	10.5823	0.0013817
PE_Scaf4752_5.2	meiotic recombination protein REC8 homolog	seminiferous tubule development	#N/A	Sister chromatid cohesion complex Cohesin, subunit RAD21/SCC1	10.4336	3.78e-05
PE_Scaf12024_13.7	Bis(5'-nucleosyl)-tetraphosphatase, symmetrical	Calcineurin-like phosphoesterase superfamily domain	#N/A	Serine/threonine specific protein phosphatase PP1, catalytic subunit	11.0477	0.0136362
PE_Scaf1580_0.0	Histone demethylase UTX	A domain family that is part of the cupin metalloenzyme superfamily.	#N/A	#N/A	10.7865	0.0297795
PE_Scaf8603_0.2	histone demethylase, putative	A domain family that is part of the cupin metalloenzyme superfamily.	#N/A	DNA-binding protein jumonji/RBP2/SMCY, contains JmjC domain	5.38181	4.37433e-05
PE_Scaf12671_3.7	uncharacterized protein LOC110442796	#N/A	#N/A	#N/A	14.5468	0.000569957
PE_Scaf3292_0.9	CDK-activating kinase assembly factor MAT1-like	Ring finger	#N/A	Tyrosine kinase negative regulator CBL	7.54908	0.0257564
PE_Scaf3329_0.3	protein Spindly isoform X1	Required for the localization of dynein and dynactin to the mitotic kintochore. Dynein is believed to control the initial lateral interaction between the kinetochore and spindle microtubules and to facilitate the subsequent formation of end-on kinetochore-microtubule attachments mediated by the NDC8#N/A complex	#N/A	#N/A	5.39487	0.0441335
PE_Scaf5380_0.5	glutamic acid-rich protein isoform X2	EF-hand domain pair	#N/A	Predicted Ca2+-binding protein, EF-Hand protein superfamily	16.113	2.39003e-06
PE_Scaf122_0.6	2-oxo-4-hydroxy-4-carboxy-5-ureidoimidazoline decarboxylase-like	Ureidoimidazoline (2-oxo-4-hydroxy-4-carboxy-5-) decarboxylase	EC:4.1.1.97	#N/A	5.49813	0.0114022
PE_Scaf2890_0.4	kinase suppressor of Ras 2-like isoform X1	Protein tyrosine kinase	EC:2.7.11.1	Serine/threonine protein kinase RAF	4.95525	7.32933e-06
PE_Scaf9099_5.3	Protocadherin Fat 4	homophilic cell adhesion via plasma membrane adhesion molecules	#N/A	Uncharacterized conserved protein, contains laminin, cadherin and EGF domains	10.5233	0.0121178
PE_Scaf4142_3.2	---NA---	#N/A	#N/A	#N/A	24.6248	2.47072e-09
PE_Scaf8963_0.9	---NA---	#N/A	#N/A	#N/A	19.6295	4.27866e-06
PE_Scaf10013_0.1	---NA---	#N/A	#N/A	#N/A	4.03345	1.3521e-10
PE_Scaf6982_1.5	Ran guanine nucleotide release factor	Ran guanine nucleotide release factor	#N/A	RAN guanine nucleotide release factor	4.4794	0.000269059
PE_Scaf4750_17.6	pyridoxal 5'-phosphate synthase subunit SNZERR-like	SOR/SNZ family	EC:4.3.3.6	Stationary phase-induced protein, SOR/SNZ family	37.1958	2.53109e-12
PE_Scaf534_1.5	atrial natriuretic peptide receptor 2	Natriuretic peptide receptor	EC:4.6.1.2	#N/A	10.6252	0.0261698
PE_Scaf10437_2.9	glycine receptor subunit alpha-2-like isoform X1	extracellular ligand-gated ion channel activity	#N/A	Ligand-gated ion channel	16.4757	0.0153579
PE_Scaf890_0.6	serpin B11	serine-type endopeptidase inhibitor activity	#N/A	Serpin	4.3581	0.0251498
PE_Scaf11585_0.5	---NA---	Usher syndrome 2A (autosomal recessive, mild)	#N/A	#N/A	35.3319	1.83388e-07
PE_Scaf356_0.5	uncharacterized protein LOC106179518	#N/A	#N/A	#N/A	23.5465	1.01227e-09
PE_Scaf6175_6.6	---NA---	#N/A	#N/A	#N/A	16.2743	1.45015e-07
PE_Scaf6175_6.8	---NA---	#N/A	#N/A	#N/A	6.7721	0.0135021
PE_Scaf2314_1.4	HEAT repeat-containing protein 1 homolog	#N/A	#N/A	#N/A	6.97068	0.0107087
PE_Scaf202_1.4	nuclear protein 1	DNA-binding nuclear phosphoprotein p8	#N/A	DNA-binding nuclear protein p8	4.20633	4.19488e-06
PE_Scaf3560_14.11	mastermind-like protein 2	Belongs to the peptidase M16 family	EC:3.4.24.64	#N/A	11.5835	8.04479e-05
PE_Scaf3439_2.1	Cytochrome c oxidase subunit 7C, mitochondrial	oxidoreductase activity, acting on a heme group of donors, oxygen as acceptor	#N/A	Cytochrome c oxidase, subunit VIIc/COX8	127.66	2.16151e-12
PE_Scaf9978_0.0	salivary glue protein Sgs-3-like	#N/A	#N/A	#N/A	8.03298	0.00540428
PE_Scaf760_0.1	predicted protein	#N/A	#N/A	#N/A	10.2708	0.000159615
PE_Scaf760_0.0	predicted protein	#N/A	#N/A	#N/A	9.65403	4.05334e-05
PE_Scaf411_1.3	Brain-derived neurotrophic factor	#N/A	#N/A	#N/A	9.36766	4.33852e-08
PE_Scaf3644_2.6	Forkhead box protein N2	#N/A	#N/A	#N/A	14.6998	0.00309989
PE_Scaf4155_3.3	PREDICTED: uncharacterized protein LOC105326900 isoform X2	#N/A	#N/A	#N/A	11.7586	0.00244461
PE_Scaf1021_0.2	---NA---	#N/A	#N/A	#N/A	6.27398	0.0242028
PE_Scaf9221_0.3	L-lactate dehydrogenase-like	L-lactate dehydrogenase activity	EC:1.1.1.27	Lactate dehydrogenase	13.7128	0.00123097
PE_Scaf8387_0.3	---NA---	#N/A	#N/A	#N/A	4.24978	0.00345825
PE_Scaf11952_15.2	hypothetical protein CAPTEDRAFT_177942	#N/A	#N/A	#N/A	4.94918	6.16355e-06
PE_Scaf3877_6.3	uncharacterized protein C1orf146-like	Chromosome 1 open reading frame 146	#N/A	#N/A	54.3714	1.73533e-10
PE_Scaf8211_3.3	glucuronokinase 1-like	Zgc 172#N/A49	EC:2.7.1.43	GDP-mannose pyrophosphorylase/mannose-1-phosphate guanylyltransferase	6.13462	0.0275269
PE_Scaf12500_23.6	---NA---	#N/A	#N/A	#N/A	5.24121	0.00547612
PE_Scaf10856_0.1	predicted protein	#N/A	#N/A	#N/A	20.1448	0.0021561
PE_Scaf12435_1.6	serine/threonine-protein phosphatase 6 regulatory ankyrin repeat subunit C-like isoform X3	EP4 subtype prostaglandin E2 receptor binding	#N/A	Ankyrin	9.4626	0.00222289
PE_Scaf2491_2.8	Transmembrane protein 2	sequence-specific DNA binding	#N/A	Heat shock transcription factor	6.09864	0.00823244
PE_Scaf2015_0.4	sodium-dependent glucose transporter 1-like	glucose transmembrane transporter activity	#N/A	#N/A	4.01366	0.00711555
PE_Scaf2031_2.9	sarcosine dehydrogenase, mitochondrial	sarcosine catabolic process	EC:1.5.8.3	Dimethylglycine dehydrogenase precursor	15.4622	1.18141e-16
PE_Scaf1438_1.12	GATA-type zinc finger protein 1	GATA zinc finger	#N/A	GATA-4/5/6 transcription factors	24.6362	0.000102773
PE_Scaf11553_0.0	PREDICTED: uncharacterized protein K02A2.6-like	K#N/A2A2.6-like	#N/A	#N/A	4.17781	0.0383089
PE_Scaf2139_6.8	neurogenic locus notch homolog protein 3	sequestering of TGFbeta in extracellular matrix	#N/A	Predicted E3 ubiquitin ligase	6.89282	4.2494e-07
PE_Scaf846_1.5	---NA---	#N/A	#N/A	#N/A	6.14261	0.0274581
PE_Scaf1183_9.13	heat shock transcription factor, Y-linked-like	heat shock factor	#N/A	Heat shock transcription factor	18.899	0.00436496
PE_Scaf3726_3.4	peptidase inhibitor 16	Peptidase inhibitor 16	#N/A	Defense-related protein containing SCP domain	4.07867	0.00144456
PE_Scaf10390_1.1	partner of bursicon	Final heterodimeric neurohormone released at the end of the molting cycle, involved in the sclerotization (tanning) of the insect cuticle, melanization and wing spreading	#N/A	#N/A	12.6671	2.61512e-06
PE_Scaf2196_2.7	sperm-associated antigen 5 isoform X2	antigen 5	#N/A	Myosin class II heavy chain	5.59889	0.0171257
PE_Scaf3484_4.5	---NA---	#N/A	#N/A	#N/A	35.2915	5.85717e-07
PE_Scaf10538_0.2	---NA---	#N/A	#N/A	#N/A	25.735	1.66666e-06
PE_Scaf10888_0.12	---NA---	#N/A	#N/A	#N/A	25.4186	4.43394e-08
PE_Scaf9490_4.1	probable G-protein coupled receptor 19	feeding behavior	#N/A	G protein-coupled receptor	12.5561	0.0184103
PE_Scaf7786_0.2	hypothetical protein CAPTEDRAFT_226322	#N/A	#N/A	#N/A	8.33908	0.0135594
PE_Scaf5574_0.4	uncharacterized protein LOC106179855	PUB domain	#N/A	#N/A	6.44291	0.0034436
PE_Scaf8401_0.3	---NA---	#N/A	#N/A	#N/A	4.62307	0.00312893
PE_Scaf6649_1.6	---NA---	#N/A	#N/A	#N/A	5.1709	0.0271016
PE_Scaf3337_4.9	---NA---	#N/A	#N/A	#N/A	117.525	3.99094e-18
PE_Scaf8409_0.0	PREDICTED: uncharacterized protein LOC109476196	carbohydrate binding	#N/A	#N/A	10.2068	0.0204684
PE_Scaf8982_1.4	E3 ubiquitin-protein ligase MIEL1-like	function. Source PGD	#N/A	#N/A	8.31173	1.21993e-05
PE_Scaf3734_2.9	---NA---	#N/A	#N/A	Vesicle coat complex COPII, subunit SEC31	8.10649	3.2206e-05
PE_Scaf9947_1.3	uncharacterized protein LOC106178672	catalytic activity. It is involved in the biological process described with metabolic process	#N/A	#N/A	24.5953	5.09196e-05
PE_Scaf7496_4.18	AP-3 complex subunit delta-1-like	Belongs to the adaptor complexes large subunit family	#N/A	#N/A	20.8263	0.000354939
PE_Scaf1455_0.3	AP-3 complex subunit delta-1-like	Belongs to the adaptor complexes large subunit family	#N/A	#N/A	13.6954	1.16093e-05
PE_Scaf12199_0.4	AP-3 complex subunit delta-1-like	Belongs to the adaptor complexes large subunit family	#N/A	#N/A	10.4703	0.000428961
PE_Scaf661_0.4	AP-3 complex subunit delta-1-like	Belongs to the adaptor complexes large subunit family	#N/A	#N/A	9.44486	0.00476513
PE_Scaf704_0.8	AP-3 complex subunit delta-1-like isoform X2	Belongs to the adaptor complexes large subunit family	#N/A	#N/A	6.70669	0.00291
PE_Scaf10005_10.6	AP-3 complex subunit delta-1-like isoform X3	Belongs to the adaptor complexes large subunit family	#N/A	#N/A	5.92961	2.74761e-05
PE_Scaf5005_0.7	AP-3 complex subunit delta-1-like isoform X1	Belongs to the adaptor complexes large subunit family	#N/A	#N/A	5.30447	0.000298946
PE_Scaf3359_4.5	---NA---	#N/A	#N/A	#N/A	20.3259	0.00145668
PE_Scaf5483_1.3	---NA---	#N/A	#N/A	#N/A	19.1802	3.2364e-06
PE_Scaf1893_0.0	---NA---	#N/A	#N/A	#N/A	9.69639	0.0012333
PE_Scaf870_5.4	---NA---	#N/A	#N/A	#N/A	6.69987	0.000106793
PE_Scaf1481_13.8	---NA---	#N/A	#N/A	#N/A	16.8555	0.00131557
PE_Scaf1481_13.9	---NA---	#N/A	#N/A	#N/A	16.4663	9.19277e-05
PE_Scaf3638_1.4	---NA---	#N/A	#N/A	#N/A	10.6589	1.37822e-05
PE_Scaf8488_3.7	kelch motif family protein	Tripartite motif-containing	#N/A	#N/A	11.3976	0.0213549
PE_Scaf11567_1.2	---NA---	#N/A	#N/A	#N/A	6.69321	0.0146042
PE_Scaf12390_0.0	---NA---	#N/A	#N/A	#N/A	5.60108	0.00405275
PE_Scaf12358_1.8	PREDICTED: uncharacterized protein LOC106808045	#N/A	#N/A	Vesicle coat complex COPII, subunit SEC24/subunit SFB2	4.76684	0.0202449
PE_Scaf2460_0.0	---NA---	#N/A	#N/A	#N/A	4.81292	2.07164e-06
PE_Scaf10326_3.1	---NA---	#N/A	#N/A	#N/A	4.06506	0.0132819
PE_Scaf1619_5.0	---NA---	#N/A	#N/A	#N/A	22.4042	0.00693189
PE_Scaf3265_2.2	---NA---	#N/A	#N/A	#N/A	4.58652	0.026905
PE_Scaf2696_18.2	nephrin-like isoform X3	cell adhesion	#N/A	#N/A	92.1909	1.65964e-09
PE_Scaf4552_0.8	nephrin-like isoform X3	calcium ion binding	#N/A	#N/A	12.6324	0.00392729
PE_Scaf2696_19.6	nephrin-like isoform X3	glomerular basement membrane development	#N/A	#N/A	7.64332	0.0164857
PE_Scaf11629_2.7	aldehyde oxidase 3-like	CO dehydrogenase flavoprotein C-terminal domain	EC:1.2.3.1	Xanthine dehydrogenase	29.8	0.000956838
PE_Scaf11275_2.4	---NA---	#N/A	#N/A	#N/A	24.877	1.05011e-05
PE_Scaf2462_0.5	---NA---	#N/A	#N/A	#N/A	20.7416	1.58779e-06
PE_Scaf12588_1.12	hypoxia-inducible factor 1-alpha inhibitor	Hypoxia-inducible factor 1, alpha subunit inhibitor	EC:1.14.11.16; EC:1.14.11.3#N/A	Uncharacterized conserved protein, contains JmjC domain	72.6002	2.02143e-38
PE_Scaf12588_1.11	hypoxia-inducible factor 1-alpha inhibitor	Hypoxia inducible factor 1 alpha subunit inhibitor	EC:1.14.11.16; EC:1.14.11.3#N/A	Uncharacterized conserved protein, contains JmjC domain	50.1204	6.42697e-20
PE_Scaf7979_0.5	hypoxia-inducible factor 1-alpha inhibitor	Hypoxia inducible factor 1 alpha subunit inhibitor	EC:1.14.11.16; EC:1.14.11.3#N/A	Uncharacterized conserved protein, contains JmjC domain	35.895	1.67247e-15
PE_Scaf12588_0.6	hypoxia-inducible factor 1-alpha inhibitor	Hypoxia inducible factor 1 alpha subunit inhibitor	EC:1.14.11.16; EC:1.14.11.3#N/A	Uncharacterized conserved protein, contains JmjC domain	25.8867	4.9669e-13
PE_Scaf3337_4.7	hypoxia-inducible factor 1-alpha inhibitor	Hypoxia inducible factor 1 alpha subunit inhibitor	EC:1.14.11.16; EC:1.14.11.3#N/A	Uncharacterized conserved protein, contains JmjC domain	7.88425	1.14924e-07
PE_Scaf7177_0.1	L-xylulose reductase	KR domain	EC:1.1.1.1#N/A	Diacetyl reductase/L-xylulose reductase	28.3407	2.43527e-05
PE_Scaf11320_1.6	---NA---	#N/A	#N/A	#N/A	13.4854	6.35416e-09
PE_Scaf4736_0.6	---NA---	#N/A	#N/A	#N/A	77.9191	1.7253e-19
PE_Scaf303_0.4	---NA---	#N/A	#N/A	#N/A	25.2731	8.53434e-56
PE_Scaf3660_4.9	---NA---	#N/A	#N/A	#N/A	10.4594	1.24511e-08
PE_Scaf286_2.2	alpha-1-inhibitor 3-like isoform X1	alpha-2-macroglobulin-like	#N/A	Alpha-macroglobulin	7.51383	0.00846753
PE_Scaf10005_1.3	---NA---	#N/A	#N/A	#N/A	22.1189	2.86484e-09
PE_Scaf2232_6.6	---NA---	cubilin (intrinsic factor-cobalamin receptor)	#N/A	#N/A	5.64127	0.00482112
PE_Scaf9024_1.7	hypothetical protein CAPTEDRAFT_210860	#N/A	#N/A	#N/A	8.84538	0.0148515
PE_Scaf2395_9.1	hypothetical protein CAPTEDRAFT_215078	#N/A	#N/A	#N/A	25.8492	4.43319e-09
PE_Scaf6213_6.0	---NA---	#N/A	#N/A	#N/A	8.72646	0.00178641
PE_Scaf10780_2.6	cation channel sperm-associated protein subunit beta	sperm capacitation	#N/A	#N/A	12.5608	9.52101e-06
PE_Scaf10824_4.2	---NA---	#N/A	#N/A	#N/A	47.9962	2.62643e-07
PE_Scaf4929_0.1	predicted protein	#N/A	#N/A	#N/A	7.02906	3.41829e-05
PE_Scaf1853_5.0	---NA---	#N/A	#N/A	#N/A	15.9555	7.17573e-18
PE_Scaf12101_18.0	---NA---	#N/A	#N/A	#N/A	14.9337	0.000207764
PE_Scaf3766_0.3	---NA---	#N/A	#N/A	#N/A	26.102	0.00550522
PE_Scaf11963_7.4	---NA---	#N/A	#N/A	#N/A	19.9028	0.0137042
PE_Scaf8433_3.7	---NA---	#N/A	#N/A	#N/A	13.2036	0.00398091
PE_Scaf6347_5.4	---NA---	#N/A	#N/A	#N/A	11.2552	0.0171928
PE_Scaf11655_0.4	---NA---	#N/A	#N/A	#N/A	4.42187	0.00489343
PE_Scaf7656_1.6	---NA---	#N/A	#N/A	#N/A	11.6739	0.000766574
PE_Scaf3701_6.7	---NA---	#N/A	#N/A	#N/A	14.1383	0.000266586
PE_Scaf12233_0.3	---NA---	#N/A	#N/A	#N/A	8.2141	1.26762e-08
PE_Scaf10825_1.2	40S ribosomal protein S4	4#N/AS ribosomal protein S4	#N/A	4#N/AS ribosomal protein S4	14.3958	0.00673388
PE_Scaf3141_24.3	allatostatin-C neuropeptide precursor	#N/A	#N/A	#N/A	6.65998	0.000380819
PE_Scaf1595_0.2	peptidase M20 domain-containing protein 2	dipeptidase activity	#N/A	#N/A	6.80434	1.14331e-05
PE_Scaf2451_0.10	---NA---	Belongs to the cytochrome P45#N/A family	#N/A	Cytochrome P45#N/A CYP2 subfamily	4.32995	0.00115819
PE_Scaf4497_4.11	hypothetical protein CGI_10018168	#N/A	#N/A	#N/A	16.1822	3.03259e-15
PE_Scaf8196_6.12	hypothetical protein CAPTEDRAFT_65293, partial	Farnesoic acid #N/A-methyl transferase	#N/A	#N/A	4.63738	0.00525055
PE_Scaf8704_7.10	hypothetical protein CAPTEDRAFT_207026	Family with sequence similarity 159, member A	#N/A	#N/A	10.882	0.000124532
PE_Scaf5377_2.13	flocculation protein FLO11-like	eye photoreceptor cell development	#N/A	#N/A	10.3997	4.75357e-10
PE_Scaf3475_16.9	---NA---	It is involved in the biological process described with	#N/A	#N/A	4.45646	0.00848371
PE_Scaf3596_2.5	PREDICTED: uncharacterized protein LOC109481804	Fibronectin type 3 domain	#N/A	Cadherin EGF LAG seven-pass G-type receptor	16.3989	7.56454e-06
PE_Scaf11582_5.4	---NA---	#N/A	#N/A	#N/A	22.4702	0.000254896
PE_Scaf4335_4.4	---NA---	#N/A	#N/A	#N/A	9.56769	0.0141762
PE_Scaf5606_0.10	protocadherin gamma-C4 isoform X4	Cadherin-like	#N/A	Uncharacterized conserved protein, contains laminin, cadherin and EGF domains	5.82921	0.0455634
PE_Scaf6307_0.7	---NA---	#N/A	#N/A	#N/A	14.4869	0.00686626
PE_Scaf3300_7.1	---NA---	#N/A	#N/A	#N/A	21.922	0.000498628
PE_Scaf12531_0.10	---NA---	#N/A	#N/A	#N/A	5.03387	0.000126757
PE_Scaf2696_17.3	nephrin-like isoform X3	negative regulation of growth rate	#N/A	#N/A	4.59706	2.13614e-06
PE_Scaf939_3.15	---NA---	#N/A	#N/A	Protein required for fusion of vesicles in vesicular transport, gamma-SNAP	17.7033	0.000224336
PE_Scaf939_3.16	---NA---	#N/A	#N/A	#N/A	11.3494	0.0273959
PE_Scaf939_3.17	---NA---	#N/A	#N/A	#N/A	6.7363	0.0334556
PE_Scaf10797_10.10	hypothetical protein	#N/A	#N/A	#N/A	4.00496	0.000402118
PE_Scaf6206_2.11	L4 linker protein of V1 giant hemoglobin	Calcium ion binding	#N/A	#N/A	94.6542	1.60228e-46
PE_Scaf7855_5.11	L4 linker protein of V1 giant hemoglobin	regulation of systemic arterial blood pressure by atrial natriuretic peptide	#N/A	#N/A	68.3158	2.95291e-17
PE_Scaf8872_4.20	PREDICTED: uncharacterized protein LOC109617219	#N/A	#N/A	#N/A	6.95036	0.037118
PE_Scaf11944_1.0	Histone-lysine N-methyltransferase SETD8-A	SET (Su(var)3-9, Enhancer-of-zeste, Trithorax) domain	#N/A	Predicted methyltransferase (contains a SET domain)	19.1846	0.00308455
PE_Scaf7428_0.0	Collagen-like protein 2	#N/A	#N/A	#N/A	7.00172	0.0104198
PE_Scaf4590_7.11	PREDICTED: uncharacterized protein LOC109487282	#N/A	#N/A	#N/A	5.38543	0.00125806
PE_Scaf3337_1.5	hypothetical protein CAPTEDRAFT_221455	#N/A	#N/A	#N/A	10.1466	3.37346e-09
PE_Scaf10812_0.4	---NA---	#N/A	#N/A	#N/A	6.64548	0.0121178
PE_Scaf11217_0.3	ankyrin repeat and protein kinase domain-containing protein 1-like	Ankyrin repeat	#N/A	CASK-interacting adaptor protein (caskin) and related proteins with ankyrin repeats and SAM domain	6.40257	0.00303113
PE_Scaf6938_0.6	hypothetical protein CAPTEDRAFT_210390	#N/A	#N/A	#N/A	5.07318	0.00250565
PE_Scaf284_10.11	---NA---	#N/A	#N/A	#N/A	35.0721	9.67793e-07
PE_Scaf10099_2.3	extracellular hemoglobin linker L2 precursor	Kringle domain	#N/A	#N/A	56.9192	3.16422e-15
PE_Scaf2137_8.0	dynein heavy chain 5, axonemal-like	ATP-dependent microtubule motor activity, minus-end-directed	EC:2.3.2.26	Dyneins, heavy chain	76.6242	6.49422e-08
PE_Scaf4756_6.0	---NA---	#N/A	#N/A	#N/A	6.1296	0.0314827
PE_Scaf6261_0.2	---NA---	#N/A	#N/A	#N/A	14.2823	1.35761e-06
PE_Scaf6261_1.2	---NA---	#N/A	#N/A	#N/A	12.4483	2.37314e-07
PE_Scaf6139_4.8	---NA---	#N/A	#N/A	#N/A	11.8686	3.60249e-11
PE_Scaf6139_4.5	---NA---	#N/A	#N/A	#N/A	5.19203	0.000260948
PE_Scaf786_9.8	---NA---	#N/A	#N/A	#N/A	18.9798	0.00922742
PE_Scaf2096_18.5	---NA---	Mucin-2 protein WxxW repeating region	#N/A	#N/A	29.3021	3.64047e-08
PE_Scaf2096_18.7	---NA---	Mucin-2 protein WxxW repeating region	#N/A	#N/A	21.1973	0.000653466
PE_Scaf722_1.5	---NA---	#N/A	#N/A	#N/A	14.3303	0.00544876
PE_Scaf9599_0.6	---NA---	#N/A	#N/A	#N/A	12.9007	4.52063e-06
PE_Scaf11500_0.2	---NA---	#N/A	#N/A	#N/A	25.74	8.70906e-05
PE_Scaf9625_2.2	---NA---	#N/A	#N/A	#N/A	14.3312	3.36686e-06
PE_Scaf1139_1.3	---NA---	epithelial cell morphogenesis involved in placental branching	EC:3.4.21.7; EC:3.4.21.1#N/A9	Trypsin	14.4417	0.00494006
PE_Scaf342_0.2	---NA---	#N/A	#N/A	#N/A	18.8055	7.29311e-11
PE_Scaf342_0.4	---NA---	#N/A	#N/A	#N/A	9.22284	0.00164048
PE_Scaf12192_1.4	neuropeptide SIFamide receptor-like isoform X1	7 transmembrane receptor (rhodopsin family)	#N/A	G protein-coupled receptor	54.8104	0.000135891
PE_Scaf11678_3.10	---NA---	#N/A	#N/A	#N/A	20.3507	0.0126651
PE_Scaf4567_2.14	caM kinase-like vesicle-associated protein isoform X3	tau-protein kinase activity	EC:2.7.11.1	Serine/threonine protein kinase	11.2755	0.0315204
PE_Scaf1546_4.15	---NA---	#N/A	#N/A	#N/A	20.576	0.00804701
PE_Scaf1546_4.16	---NA---	#N/A	#N/A	#N/A	5.00362	0.0022779
PE_Scaf12060_0.4	acidic mammalian chitinase-like	Chitinase, acidic	EC:3.2.1.14	Chitinase	33.3664	3.62617e-07
PE_Scaf7802_1.4	predicted protein	chitin binding	#N/A	5'-3' exonuclease HKE1/RAT1	13.9297	0.0176021
PE_Scaf7382_2.4	---NA---	#N/A	#N/A	#N/A	9.70167	8.55089e-07
PE_Scaf3759_0.1	---NA---	#N/A	#N/A	#N/A	22.3386	2.06105e-21
PE_Scaf3759_2.0	---NA---	#N/A	#N/A	#N/A	4.01308	0.0021561
PE_Scaf2824_0.4	prostatic acid phosphatase-like	acid phosphatase activity	EC:3.1.3.2	Lysosomal & prostatic acid phosphatases	6.19492	0.0016023
PE_Scaf11331_2.4	---NA---	#N/A	#N/A	#N/A	143.479	2.16212e-08
PE_Scaf3830_1.4	forkhead box protein Q1-like	Forkhead box protein Q1	#N/A	Forkhead/HNF-3-related transcription factor	16.9891	0.000687742
PE_Scaf11756_3.6	adipokinetic hormone 1 neuropeptide precursor 1	#N/A	#N/A	#N/A	4.9731	0.00851699
PE_Scaf3512_3.15	glutamine-rich protein 2-like isoform X1	#N/A	#N/A	Ste2#N/A-like serine/threonine protein kinase	6.36955	0.0114157
PE_Scaf7685_10.0	delta-like protein 4	transmembrane receptor protein tyrosine kinase activity	EC:2.7.1#N/A.1	Uncharacterized conserved protein, contains laminin, cadherin and EGF domains	75.9611	5.43867e-09
PE_Scaf11249_3.4	cathepsin L1-like	cysteine-type endopeptidase activity	EC:3.4.22.15	Cysteine proteinase Cathepsin F	12.4533	3.53798e-05
PE_Scaf2603_0.2	hypothetical protein XENTR_v90000263mg	#N/A	#N/A	#N/A	8.68523	0.00343175
PE_Scaf6980_5.6	---NA---	#N/A	#N/A	#N/A	21.6624	8.03301e-05
PE_Scaf1469_4.5	---NA---	#N/A	#N/A	#N/A	47.7257	3.38303e-06
PE_Scaf12368_1.0	---NA---	#N/A	#N/A	#N/A	20.4222	4.31233e-05
PE_Scaf939_0.5	---NA---	#N/A	#N/A	#N/A	11.5229	0.002933
PE_Scaf8615_2.15	---NA---	#N/A	#N/A	#N/A	12.5371	7.33957e-06
PE_Scaf309_1.5	uncharacterized protein LOC106179501	#N/A	#N/A	#N/A	30.891	0.000124147
PE_Scaf12039_7.2	---NA---	#N/A	#N/A	#N/A	17.5411	7.71112e-07
PE_Scaf10642_1.6	---NA---	#N/A	#N/A	#N/A	9.04197	1.54321e-05
PE_Scaf3063_3.2	---NA---	regulation of choline O-acetyltransferase activity	#N/A	#N/A	6.9397	0.0435911
PE_Scaf9539_0.2	probable 3',5'-cyclic phosphodiesterase pde-5 isoform X1	3',5'-cyclic-GMP phosphodiesterase activity	EC:3.1.4.17; EC:3.1.4.35	Cyclic nucleotide phosphodiesterase	18.3412	0.0205197
PE_Scaf6837_4.8	---NA---	#N/A	#N/A	#N/A	22.3903	0.000119201
PE_Scaf6599_1.3	---NA---	#N/A	#N/A	#N/A	11.6284	0.0128618
PE_Scaf12648_5.6	---NA---	#N/A	#N/A	#N/A	5.32212	0.00881343
PE_Scaf6261_2.1	---NA---	#N/A	#N/A	#N/A	16.9896	4.64693e-08
PE_Scaf6773_2.10	PREDICTED: uncharacterized protein LOC100889388	Bacterial extracellular solute-binding proteins, family 3	#N/A	#N/A	4.70802	1.02156e-06
PE_Scaf2462_0.4	---NA---	#N/A	#N/A	#N/A	66.2564	1.1284e-11
PE_Scaf3060_0.10	---NA---	#N/A	#N/A	#N/A	10.8403	0.000109673
PE_Scaf9625_1.0	---NA---	#N/A	#N/A	#N/A	13.7753	1.14151e-06
PE_Scaf12544_1.6	---NA---	#N/A	#N/A	#N/A	4.23603	0.0181184
PE_Scaf6508_0.2	---NA---	#N/A	#N/A	#N/A	12.0829	9.74502e-07
PE_Scaf2200_0.7	hypothetical protein BRAFLDRAFT_101236	Fibronectin type 3 domain	#N/A	#N/A	77.4069	8.10736e-09
PE_Scaf10691_0.14	hypothetical protein BRAFLDRAFT_101236	Fibronectin type 3 domain	#N/A	#N/A	56.3801	5.41655e-05
PE_Scaf7369_12.51	zinc finger protein 271-like isoform X10	Metal ion binding	#N/A	C2H2-type Zn-finger protein	6.833	0.0280031
PE_Scaf12405_1.3	sodium-dependent glucose transporter 1A-like	sodium-dependent glucose transporter	#N/A	#N/A	25.7501	0.000166701
PE_Scaf1460_0.7	---NA---	#N/A	#N/A	#N/A	11.4875	1.21016e-05
PE_Scaf2220_4.9	---NA---	#N/A	#N/A	#N/A	18.4817	9.04846e-05
PE_Scaf2220_4.8	---NA---	#N/A	#N/A	#N/A	13.5921	0.000312379
PE_Scaf6087_2.2	---NA---	#N/A	#N/A	#N/A	15.5019	0.000118148
PE_Scaf307_7.6	---NA---	#N/A	#N/A	#N/A	11.8718	0.00131557
PE_Scaf2333_0.6	---NA---	Tetra-peptide repeat homeobox protein	#N/A	Transcription factor EVX1, contains HOX domain	4.15966	0.0487212
PE_Scaf9035_0.3	hypothetical protein CAPTEDRAFT_191592	Matrix-remodeling-associated protein 5-like	#N/A	#N/A	8.04012	1.0582e-20
PE_Scaf8950_13.0	zinc finger protein 2 homolog	Zinc finger protein 582	#N/A	C2H2-type Zn-finger protein	40.5422	1.79202e-15
PE_Scaf3638_1.1	---NA---	#N/A	#N/A	#N/A	10.4121	0.00604545
PE_Scaf7854_0.0	---NA---	#N/A	#N/A	#N/A	10.2286	0.00688202
PE_Scaf7674_1.5	---NA---	#N/A	#N/A	#N/A	58.6892	3.47881e-10
PE_Scaf3105_10.1	---NA---	#N/A	#N/A	#N/A	15.6813	3.27931e-07
PE_Scaf8950_2.6	telomerase protein component 1-like	telomerase activity	#N/A	#N/A	16.9652	0.0001589
PE_Scaf3105_11.2	---NA---	#N/A	#N/A	#N/A	9.2254	0.000229365
PE_Scaf1512_0.2	---NA---	#N/A	#N/A	#N/A	22.0965	0.000664289
PE_Scaf11139_13.11	---NA---	detection of mechanical stimulus	#N/A	#N/A	12.4567	0.0234537
PE_Scaf11355_2.8	---NA---	#N/A	#N/A	#N/A	14.8811	2.24699e-06
PE_Scaf1597_2.6	---NA---	#N/A	#N/A	#N/A	16.9301	2.72373e-06
PE_Scaf10899_10.8	---NA---	#N/A	#N/A	#N/A	13.0631	0.0035035
PE_Scaf11231_11.2	---NA---	#N/A	#N/A	#N/A	4.79121	0.0363734
PE_Scaf5870_2.8	---NA---	#N/A	#N/A	#N/A	44.707	0.000912989
PE_Scaf8963_0.8	usherin isoform C	#N/A	#N/A	#N/A	15.8298	2.52661e-06
PE_Scaf8963_0.7	DNA replication ATP-dependent helicase/nuclease DNA2	#N/A	#N/A	#N/A	13.5085	9.93304e-05
PE_Scaf4482_5.5	---NA---	#N/A	#N/A	#N/A	8.03277	1.88573e-06
PE_Scaf4482_5.4	---NA---	#N/A	#N/A	#N/A	6.00803	0.000494869
PE_Scaf6386_7.3	---NA---	#N/A	#N/A	#N/A	22.9755	1.65065e-06
PE_Scaf12059_0.1	---NA---	#N/A	#N/A	#N/A	6.37618	0.00466586
PE_Scaf9204_3.6	---NA---	#N/A	#N/A	#N/A	5.22606	0.0268373
PE_Scaf10087_0.6	---NA---	#N/A	#N/A	#N/A	6.45155	3.25132e-15
PE_Scaf6574_2.10	---NA---	#N/A	#N/A	#N/A	5.66211	3.22804e-05
PE_Scaf9827_5.2	---NA---	B-box zinc finger	#N/A	Predicted E3 ubiquitin ligase	9.80008	0.0221406
PE_Scaf9363_0.3	---NA---	#N/A	#N/A	#N/A	23.658	6.44867e-09
PE_Scaf307_6.3	---NA---	#N/A	#N/A	#N/A	20.3935	1.53235e-06
PE_Scaf307_7.0	---NA---	#N/A	#N/A	#N/A	28.1595	5.49773e-09
PE_Scaf1481_14.6	---NA---	#N/A	#N/A	#N/A	20.6637	1.10387e-07
PE_Scaf1481_14.5	---NA---	#N/A	#N/A	#N/A	11.5036	0.000149576
PE_Scaf1644_0.5	---NA---	#N/A	#N/A	#N/A	18.2483	0.0026671
PE_Scaf3937_16.2	---NA---	#N/A	#N/A	#N/A	13.8145	1.24294e-07
PE_Scaf7112_6.0	---NA---	#N/A	#N/A	Transcriptional coactivator CAPER (RRM superfamily)	12.4329	0.00333792
PE_Scaf10099_2.6	L1 linker protein of V1 giant hemoglobin	Low-density lipoprotein receptor domain class A	#N/A	#N/A	64.6244	5.71907e-15
PE_Scaf6139_1.1	pyruvate kinase PKM-like	pyruvate kinase activity	EC:2.7.1.4#N/A	Pyruvate kinase	14.5566	0.0278542
PE_Scaf6139_3.0	---NA---	#N/A	#N/A	#N/A	11.8531	0.00289354
PE_Scaf6139_4.6	---NA---	#N/A	#N/A	#N/A	24.2906	7.40071e-08
PE_Scaf12440_2.2	---NA---	#N/A	#N/A	#N/A	5.22674	0.000622725
PE_Scaf10993_1.7	29-kDa galactose-binding lectin	#N/A	#N/A	#N/A	9.53295	0.00551866
PE_Scaf2096_5.5	---NA---	#N/A	#N/A	#N/A	28.0695	4.6632e-07
PE_Scaf2096_18.9	---NA---	#N/A	#N/A	#N/A	16.5944	4.53182e-05
PE_Scaf6798_1.4	---NA---	Protein kinase (Lkh1)	EC:2.7.12.1	#N/A	6.27164	0.0289372
PE_Scaf10376_4.7	---NA---	Poly (ADP-ribose) polymerase	EC:2.4.2.3#N/A	#N/A	18.5422	0.0205241
PE_Scaf12338_2.8	Barrier-to-autointegration factor	Barrier to autointegration factor	#N/A	DNA-bridging protein BAF	23.2246	0.0103742
PE_Scaf11582_1.4	solute carrier family 40 member 1	Ferroportin1 (FPN1)	#N/A	Iron transporter	54.4415	7.28662e-23
PE_Scaf1286_0.0	---NA---	#N/A	#N/A	#N/A	13.281	1.13679e-05
PE_Scaf2999_0.4	ankyrin-1, putative	ankyrin repeats	#N/A	Ankyrin	4.12482	0.0211219
PE_Scaf4386_3.3	---NA---	#N/A	#N/A	#N/A	4.77268	0.00957258
PE_Scaf11623_0.0	predicted protein	Regulatory CLIP domain of proteinases	#N/A	#N/A	19.2087	3.82513e-07
PE_Scaf10298_1.9	hypothetical protein CAPTEDRAFT_191019	Zinc finger, DHHC-type containing	EC:2.3.1.225	Predicted DHHC-type Zn-finger protein	14.5978	0.0284258
PE_Scaf6599_1.4	---NA---	#N/A	#N/A	#N/A	14.0962	6.81022e-07
PE_Scaf6599_2.2	---NA---	#N/A	#N/A	#N/A	14.014	1.17902e-11
PE_Scaf5424_3.6	---NA---	#N/A	#N/A	#N/A	15.5796	0.000339748
PE_Scaf5390_9.9	barrier-to-autointegration factor 1	LEM domain binding	#N/A	DNA-bridging protein BAF	42.359	8.00053e-06
PE_Scaf10309_4.11	---NA---	#N/A	#N/A	#N/A	20.2588	0.00415169
PE_Scaf3629_9.4	DNA replication ATP-dependent helicase/nuclease DNA2	#N/A	#N/A	#N/A	8.21016	0.000468663
PE_Scaf10320_3.4	---NA---	#N/A	#N/A	#N/A	6.5324	4.75439e-05
PE_Scaf3715_1.2	---NA---	#N/A	#N/A	#N/A	7.65428	1.51136e-06
PE_Scaf3853_3.12	---NA---	COG#N/A318 Acyl-CoA synthetases (AMP-forming) AMP-acid ligases II	#N/A	Acyl-CoA synthetase	10.9348	0.00854769
PE_Scaf11756_4.8	---NA---	#N/A	#N/A	#N/A	10.7786	0.00268203
PE_Scaf6773_2.16	---NA---	#N/A	#N/A	#N/A	4.05685	0.00875733
PE_Scaf7939_0.5	---NA---	#N/A	#N/A	#N/A	13.8301	0.0106552
PE_Scaf6226_2.5	usherin isoform X3	#N/A	#N/A	#N/A	13.1368	0.000291905
PE_Scaf6376_17.8	---NA---	#N/A	#N/A	#N/A	286.788	2.28338e-14
PE_Scaf1392_2.9	---NA---	#N/A	#N/A	#N/A	4.21814	0.0133966
PE_Scaf8217_4.17	monocarboxylate transporter 12-like	transmembrane transport	#N/A	Monocarboxylate transporter	31.808	0.001347
PE_Scaf5302_6.6	---NA---	#N/A	#N/A	#N/A	16.5573	0.00196209
PE_Scaf7844_1.0	protein rolling stone	Protein rolling stone-like	#N/A	#N/A	135.446	3.26054e-09
PE_Scaf12287_1.8	---NA---	#N/A	#N/A	#N/A	10.4958	7.9596e-11
PE_Scaf8689_2.4	---NA---	#N/A	#N/A	#N/A	14.3285	0.00123468
PE_Scaf8031_0.0	---NA---	#N/A	#N/A	#N/A	24.233	5.18841e-06
PE_Scaf11834_0.1	---NA---	#N/A	#N/A	#N/A	9.40758	1.33904e-06
PE_Scaf3460_0.4	fibrinogen-like protein 1	Zmp #N/A#N/A#N/A#N/A#N/A#N/A#N/A665	#N/A	Ficolin and related extracellular proteins	16.7278	1.48436e-05
PE_Scaf1750_4.6	---NA---	#N/A	#N/A	#N/A	26.778	9.23331e-08
PE_Scaf12522_13.1	---NA---	#N/A	#N/A	#N/A	193.558	1.9806e-08
PE_Scaf12253_8.2	---NA---	#N/A	#N/A	#N/A	24.6445	0.00751741
PE_Scaf11448_0.2	copper/zinc superoxide dismutase	Copper/zinc superoxide dismutase (SODC)	#N/A	Cu2+/Zn2+ superoxide dismutase SOD1	14.6679	3.92772e-07
PE_Scaf586_3.7	---NA---	#N/A	#N/A	#N/A	53.7174	0.000195623
PE_Scaf1460_0.6	---NA---	#N/A	#N/A	#N/A	10.5196	4.14234e-05
PE_Scaf2196_5.5	---NA---	#N/A	#N/A	#N/A	21.4143	0.000166364
PE_Scaf4142_0.2	Williams-Beuren syndrome chromosomal region 27 protein-like	ubiE/COQ5 methyltransferase family	#N/A	#N/A	23.8862	2.35742e-05
PE_Scaf12379_3.3	---NA---	#N/A	#N/A	#N/A	34.2873	0.00228027
PE_Scaf8326_2.4	---NA---	#N/A	#N/A	#N/A	15.7999	4.75439e-05
PE_Scaf1868_1.14	Alpha-ketoglutarate-dependent dioxygenase abh1	#N/A	#N/A	#N/A	15.6768	1.88573e-06
PE_Scaf8014_3.8	zinc finger protein 665-like	Intracisternal A particle-promoted polypeptide	#N/A	C2H2-type Zn-finger protein	4.73624	0.00589031
PE_Scaf10824_4.0	---NA---	#N/A	#N/A	#N/A	17.5809	0.00016147
PE_Scaf1546_3.4	---NA---	#N/A	#N/A	#N/A	8.64453	0.00739175
PE_Scaf12214_0.3	---NA---	#N/A	#N/A	#N/A	41.1601	4.42239e-05
PE_Scaf4843_4.3	---NA---	#N/A	#N/A	#N/A	19.5875	3.38617e-06
PE_Scaf3413_11.4	---NA---	#N/A	#N/A	#N/A	4.4094	0.0303466
PE_Scaf1272_4.3	---NA---	#N/A	#N/A	#N/A	6.32155	0.0188956
PE_Scaf5836_1.3	ATP-binding cassette sub-family A member 3	ATP-binding cassette sub-family A	#N/A	Lipid exporter ABCA1 and related proteins, ABC superfamily	13.4668	0.000350799
PE_Scaf9965_5.1	hypothetical protein BRAFLDRAFT_133116	carbohydrate binding	#N/A	#N/A	9.83273	0.00564162
PE_Scaf9965_7.5	---NA---	#N/A	#N/A	#N/A	7.78001	0.000289759
PE_Scaf10_1.5	---NA---	#N/A	#N/A	#N/A	12.5801	9.88828e-05
PE_Scaf12673_1.8	---NA---	#N/A	#N/A	#N/A	17.2337	8.35513e-06
PE_Scaf12208_12.7	desumoylating isopeptidase 1	Desumoylating isopeptidase 1	#N/A	Uncharacterized conserved protein	7.98247	0.010996
PE_Scaf3687_4.5	collagen alpha-1(XII) chain-like	biological adhesion	#N/A	Disintegrin metalloproteinases with thrombospondin repeats	10.1168	0.00162303
PE_Scaf1628_0.16	---NA---	#N/A	#N/A	#N/A	4.4712	8.51496e-05
PE_Scaf2973_11.5	---NA---	#N/A	#N/A	#N/A	19.9825	1.62221e-09
PE_Scaf3105_12.6	---NA---	#N/A	#N/A	#N/A	50.5924	1.87785e-12
PE_Scaf145_7.6	---NA---	#N/A	#N/A	#N/A	14.7109	5.03249e-05
PE_Scaf11781_4.1	pituitary-specific positive transcription factor 1-like	somatotropin secreting cell development	#N/A	Transcription factor OCT-1, contains POU and HOX domains	72.5858	3.65112e-07
PE_Scaf11501_0.0	---NA---	#N/A	#N/A	#N/A	10.8196	0.00219322
PE_Scaf8928_11.11	---NA---	#N/A	#N/A	#N/A	14.265	1.69646e-07
PE_Scaf505_3.3	---NA---	#N/A	#N/A	#N/A	5.22959	3.65647e-05
PE_Scaf8232_0.3	---NA---	#N/A	#N/A	#N/A	9.75019	3.95613e-05
PE_Scaf283_2.6	VWFA and cache domain-containing protein 1	receptor activity. It is involved in the biological process described with multicellular organismal development	#N/A	#N/A	16.801	0.000393346
PE_Scaf3919_3.8	---NA---	#N/A	#N/A	#N/A	4.28828	0.00187478
PE_Scaf3919_6.3	hypothetical protein CAPTEDRAFT_225262	Pleckstrin homology domain.	#N/A	#N/A	27.056	2.87303e-09
PE_Scaf271_2.8	---NA---	#N/A	#N/A	#N/A	6.0518	0.0023449
PE_Scaf5085_1.3	---NA---	#N/A	#N/A	#N/A	32.2218	3.4723e-06
PE_Scaf4238_2.17	RecName: Full=Galaxin; Flags: Precursor	#N/A	#N/A	#N/A	17.9653	2.06337e-15
PE_Scaf8963_0.4	galaxin-2-like	#N/A	#N/A	#N/A	12.9433	0.00234881
PE_Scaf4091_6.3	---NA---	#N/A	#N/A	#N/A	10.2583	0.0245624
PE_Scaf7464_3.9	von Willebrand factor A domain-containing protein 2	Von Willebrand factor A	#N/A	Uncharacterized conserved protein, contains laminin, cadherin and EGF domains	16.1042	2.39532e-06
PE_Scaf3726_4.7	---NA---	#N/A	#N/A	#N/A	5.75507	0.0326643
PE_Scaf6386_8.5	---NA---	#N/A	#N/A	#N/A	7.22791	0.00284467
PE_Scaf9185_5.4	polycystic kidney disease protein 1-like 2	detection of mechanical stimulus	#N/A	Ca2+-modulated nonselective cation channel polycystin	16.9858	2.979e-06
PE_Scaf7934_0.7	multidrug resistance protein 1A-like isoform X6	ATPase activity, coupled to transmembrane movement of substances	EC:3.6.3.44	Multidrug/pheromone exporter, ABC superfamily	36.2588	0.00081485
PE_Scaf5360_2.8	---NA---	#N/A	#N/A	#N/A	16.8988	2.49208e-06
PE_Scaf356_0.4	---NA---	#N/A	#N/A	#N/A	7.60933	0.0189078
PE_Scaf12645_3.8	alpha-scruin isoform X6	Kelch	#N/A	Proteins containing BTB/POZ and Kelch domains, involved in regulatory/signal transduction processes	81.6355	3.58808e-08
PE_Scaf11369_4.8	neurogenic locus notch homolog protein 2	Notch ligand involved in the mediation of Notch signaling	#N/A	Uncharacterized conserved protein, contains laminin, cadherin and EGF domains	9.13972	0.00322769
PE_Scaf1385_1.6	---NA---	#N/A	#N/A	#N/A	9.84484	0.00811389
PE_Scaf2830_1.5	---NA---	#N/A	#N/A	#N/A	31.3444	0.00418418
PE_Scaf10636_9.3	---NA---	#N/A	#N/A	Nuclear-export-signal (NES)-containing protein/polyadenylated-RNA export factor	13.059	0.0216442
PE_Scaf8480_4.2	---NA---	#N/A	#N/A	#N/A	22.5233	8.49348e-07
PE_Scaf2031_2.8	---NA---	#N/A	#N/A	#N/A	11.4705	0.019669
PE_Scaf6206_1.6	---NA---	#N/A	#N/A	#N/A	56.2561	9.36174e-09
PE_Scaf10622_3.5	---NA---	#N/A	#N/A	#N/A	14.5221	0.0011214
PE_Scaf3818_0.5	---NA---	#N/A	#N/A	#N/A	24.9068	5.7337e-05
PE_Scaf9827_5.12	---NA---	#N/A	#N/A	#N/A	14.6146	0.00141004
PE_Scaf11136_0.4	---NA---	#N/A	#N/A	#N/A	16.9931	1.80712e-07
PE_Scaf3477_4.6	---NA---	#N/A	#N/A	#N/A	25.1058	1.73692e-05
PE_Scaf1119_5.4	---NA---	#N/A	#N/A	#N/A	7.5507	0.00851337
PE_Scaf1119_10.4	---NA---	#N/A	#N/A	#N/A	38.4239	5.45203e-12
PE_Scaf4068_0.4	sporozoite surface protein 2-like	#N/A	#N/A	RNA polymerase II, large subunit	4.17739	0.0220777
PE_Scaf11011_0.4	---NA---	#N/A	#N/A	#N/A	23.4449	9.03335e-09
PE_Scaf7170_3.4	---NA---	#N/A	#N/A	Structural maintenance of chromosome protein 2 (chromosome condensation complex Condensin, subunit E)	11.9939	0.00137438
PE_Scaf7942_0.2	putative chitinase 3	chitin binding. It is involved in the biological process described with chitin metabolic process	EC:6.1.1.9	#N/A	48.0496	4.70504e-06
PE_Scaf6692_2.9	---NA---	#N/A	#N/A	#N/A	6.54761	1.73164e-12
PE_Scaf8420_4.5	---NA---	#N/A	#N/A	#N/A	17.8741	2.84145e-05
PE_Scaf8199_1.2	---NA---	#N/A	#N/A	#N/A	11.0298	0.0046309
PE_Scaf180_0.4	RecName: Full=Giant hemoglobin linker AV-1 chain	#N/A	#N/A	#N/A	47.7796	7.46734e-16
PE_Scaf6717_0.7	---NA---	#N/A	#N/A	#N/A	6.83324	0.028055
PE_Scaf10825_2.8	Cell surface glycoprotein 1	Pfam:Chitin_bind_3	#N/A	#N/A	10.5084	2.71062e-05
PE_Scaf11921_2.5	---NA---	#N/A	#N/A	#N/A	6.58827	0.004106
PE_Scaf9563_1.3	---NA---	#N/A	#N/A	#N/A	27.7514	0.0055686
PE_Scaf9563_1.1	---NA---	#N/A	#N/A	#N/A	15.5799	0.0315211
PE_Scaf7021_9.1	---NA---	#N/A	#N/A	#N/A	17.2562	0.0201053
PE_Scaf6139_4.9	---NA---	#N/A	#N/A	#N/A	7.44692	6.21668e-05
PE_Scaf12368_1.4	---NA---	#N/A	#N/A	#N/A	16.7338	1.38882e-05
PE_Scaf6377_0.0	---NA---	#N/A	#N/A	#N/A	13.7142	0.00012858
PE_Scaf11769_1.5	sushi, von Willebrand factor type A, EGF and pentraxin domain-containing protein 1	calcium ion binding	#N/A	Uncharacterized conserved protein, contains laminin, cadherin and EGF domains	9.67865	0.011739
PE_Scaf10596_0.0	---NA---	#N/A	#N/A	#N/A	188.807	1.73248e-15
PE_Scaf9350_1.13	---NA---	#N/A	#N/A	#N/A	4.47028	0.0192456
PE_Scaf393_0.0	---NA---	#N/A	#N/A	#N/A	7.27182	0.00523768
PE_Scaf8756_0.3	---NA---	#N/A	#N/A	#N/A	17.4558	4.98172e-05
PE_Scaf10594_9.0	---NA---	#N/A	#N/A	#N/A	21.4907	1.21793e-05
PE_Scaf7077_0.6	---NA---	#N/A	#N/A	#N/A	15.5082	0.0114279
PE_Scaf12500_8.6	hemerythrin	Hemerythrin HHE cation binding domain	#N/A	#N/A	10.5678	0.0319632
PE_Scaf8615_2.16	---NA---	#N/A	#N/A	#N/A	28.1876	1.58041e-05
PE_Scaf3304_0.12	---NA---	#N/A	#N/A	#N/A	29.4356	0.00119148
PE_Scaf11154_4.9	leishmanolysin-like peptidase	Leishmanolysin	#N/A	Leishmanolysin-like peptidase (Peptidase M8 family)	40.6555	5.44261e-06
PE_Scaf12039_8.0	---NA---	#N/A	#N/A	#N/A	15.1476	4.98172e-05
PE_Scaf341_0.1	RNA-directed DNA polymerase from mobile element jockey-like	Reverse transcriptase (RNA-dependent DNA polymerase)	#N/A	#N/A	6.27205	0.000604075
PE_Scaf341_2.9	---NA---	#N/A	#N/A	#N/A	13.3695	1.39275e-06
PE_Scaf4046_10.3	---NA---	#N/A	#N/A	#N/A	11.0123	0.049545
PE_Scaf6854_9.0	leishmanolysin-like peptidase	regulation of choline O-acetyltransferase activity	#N/A	Leishmanolysin-like peptidase (Peptidase M8 family)	31.0297	0.000104082
PE_Scaf1994_0.3	---NA---	#N/A	#N/A	#N/A	4.36171	0.00557264
PE_Scaf1595_8.0	---NA---	#N/A	#N/A	#N/A	24.3455	0.00360352
PE_Scaf2156_0.2	neurogenic locus Notch protein	Von Willebrand factor A	#N/A	Uncharacterized conserved protein, contains laminin, cadherin and EGF domains	112.569	3.00737e-16
PE_Scaf2156_0.1	---NA---	#N/A	#N/A	#N/A	6.05623	0.00705963
PE_Scaf12588_0.2	---NA---	#N/A	#N/A	#N/A	34.8322	3.7251e-17
PE_Scaf12588_0.8	---NA---	#N/A	#N/A	#N/A	46.2883	1.2747e-06
PE_Scaf12588_1.4	---NA---	#N/A	#N/A	#N/A	38.7773	1.82185e-25
PE_Scaf12588_1.5	---NA---	#N/A	#N/A	#N/A	32.7989	3.21343e-34
PE_Scaf12588_1.17	---NA---	#N/A	#N/A	#N/A	387.618	2.73633e-22
PE_Scaf8066_0.0	---NA---	#N/A	#N/A	#N/A	8.2647	0.0297347
PE_Scaf10703_3.7	---NA---	#N/A	#N/A	#N/A	6.91942	0.00115385
PE_Scaf5394_0.0	---NA---	#N/A	#N/A	#N/A	6.62858	0.00863778
PE_Scaf5394_0.1	---NA---	#N/A	#N/A	#N/A	12.0088	5.61168e-07
PE_Scaf2997_2.3	---NA---	#N/A	#N/A	#N/A	5.21076	3.74445e-05
PE_Scaf2953_8.1	---NA---	#N/A	#N/A	#N/A	10.4277	0.0410675
PE_Scaf5390_8.1	barrier-to-autointegration factor	Barrier to autointegration factor	#N/A	DNA-bridging protein BAF	273.241	3.41356e-14
PE_Scaf6437_0.31	ferritin	oxidoreductase activity, oxidizing metal ions, oxygen as acceptor	EC:1.16.3.2	Ferritin	83.6491	4.86092e-10
PE_Scaf12080_3.3	---NA---	#N/A	#N/A	#N/A	4.13496	0.00433829
PE_Scaf11533_0.9	---NA---	#N/A	#N/A	#N/A	32.1356	0.00323472
PE_Scaf4625_0.3	---NA---	#N/A	#N/A	#N/A	6.65609	0.0189277
PE_Scaf907_1.9	---NA---	#N/A	#N/A	#N/A	4.41814	0.00117543
PE_Scaf2957_1.0	---NA---	#N/A	#N/A	#N/A	12.3361	0.000805081
PE_Scaf10253_0.15	AP-3 complex subunit delta-1-like	Belongs to the adaptor complexes large subunit family	#N/A	Vesicle coat complex AP-3, delta subunit	6.0463	0.028055
PE_Scaf2082_0.3	Carbohydrate sulfotransferase 9	carbohydrate sulfotransferase	EC:2.8.2.5	Chondroitin 6-sulfotransferase and related sulfotransferases	8.99876	0.0110541
PE_Scaf2082_0.2	carbohydrate sulfotransferase 14-like	Sulfotransferase family	EC:2.8.2.5	#N/A	10.401	0.0416818
PE_Scaf5400_0.3	---NA---	#N/A	#N/A	#N/A	20.5697	0.000109549
PE_Scaf9096_0.3	---NA---	Multimerin-1	#N/A	Uncharacterized conserved protein, contains laminin, cadherin and EGF domains	22.9737	0.000382442
PE_Scaf3484_4.6	---NA---	#N/A	#N/A	#N/A	16.501	0.0264831
PE_Scaf6376_23.8	tartrate-resistant acid phosphatase type 5	Acid phosphatase	EC:3.1.3.2	Purple (tartrate-resistant) acid phosphatase	9.112	0.000687742
PE_Scaf3617_0.4	hippocalcin-like protein 1	Hippocalcin-like	#N/A	Ca2+ sensor (EF-Hand superfamily)	4.49846	0.00646053
PE_Scaf8745_2.9	---NA---	#N/A	#N/A	#N/A	8.32289	0.000585909
PE_Scaf1583_3.6	---NA---	#N/A	#N/A	#N/A	34.6729	1.83652e-07
PE_Scaf1981_0.4	---NA---	#N/A	#N/A	#N/A	8.09331	0.000286991
PE_Scaf1981_0.5	---NA---	#N/A	#N/A	#N/A	11.6926	0.00117678
PE_Scaf3300_4.1	---NA---	#N/A	#N/A	#N/A	17.7275	7.1938e-05
PE_Scaf3300_4.4	---NA---	#N/A	#N/A	#N/A	20.0466	1.03571e-06
PE_Scaf3300_4.5	---NA---	#N/A	#N/A	#N/A	32.3116	2.47459e-07
PE_Scaf3300_7.0	---NA---	#N/A	#N/A	#N/A	25.5436	0.00409336
PE_Scaf11797_0.0	Putative cell agglutination protein	#N/A	#N/A	#N/A	5.59344	0.0119094
PE_Scaf10265_3.0	---NA---	#N/A	#N/A	#N/A	13.6435	8.73178e-05
PE_Scaf11344_1.7	---NA---	#N/A	#N/A	#N/A	6.17665	0.00118367
PE_Scaf7721_0.0	---NA---	#N/A	#N/A	#N/A	11.1938	0.00940799
PE_Scaf3950_1.1	---NA---	#N/A	#N/A	#N/A	5.40294	0.00526266
PE_Scaf3460_9.1	erythrocyte band 7 integral membrane protein-like	regulation of acid-sensing ion channel activity	#N/A	Prohibitins and stomatins of the PID superfamily	21.7344	0.0108441
PE_Scaf9682_4.9	chymotrypsinogen A-like	modification of morphology or physiology of other organism via secreted substance involved in symbiotic interaction	EC:3.4.21.7	Trypsin	23.3028	8.7569e-07
PE_Scaf8922_4.0	leishmanolysin-like peptidase	Leishmanolysin	#N/A	Leishmanolysin-like peptidase (Peptidase M8 family)	101.912	5.38365e-06
PE_Scaf5119_3.6	---NA---	#N/A	#N/A	#N/A	9.72612	0.00206331
PE_Scaf5119_8.0	---NA---	#N/A	#N/A	#N/A	7.76433	0.00922742
PE_Scaf342_0.8	---NA---	#N/A	#N/A	#N/A	21.9502	2.0625e-06
PE_Scaf6195_3.10	---NA---	#N/A	#N/A	#N/A	43.0767	0.000267104
PE_Scaf11887_0.3	---NA---	#N/A	#N/A	#N/A	18.6488	1.14502e-07
PE_Scaf275_0.5	---NA---	#N/A	#N/A	#N/A	10.5055	0.00328867
PE_Scaf10545_0.0	---NA---	#N/A	#N/A	#N/A	15.8132	5.16783e-05
PE_Scaf3627_2.0	---NA---	#N/A	#N/A	#N/A	17.9776	0.000270255
PE_Scaf1527_0.0	zinc finger protein 708	nucleic acid-templated transcription	#N/A	C2H2-type Zn-finger protein	10.7185	0.00526982
PE_Scaf8132_0.3	---NA---	#N/A	#N/A	#N/A	8.36523	0.0110622
PE_Scaf9759_3.3	---NA---	#N/A	#N/A	#N/A	94.7739	3.8897e-10
PE_Scaf4413_2.13	---NA---	#N/A	#N/A	#N/A	19.948	0.00279514
PE_Scaf6158_0.1	AP-3 complex subunit delta-1-like	protein complex 3, delta 1 subunit	#N/A	#N/A	11.8165	0.000993268
PE_Scaf939_3.13	---NA---	#N/A	#N/A	#N/A	17.073	9.46536e-06
PE_Scaf11629_2.8	xanthine dehydrogenase/oxidase-like	Aldehyde oxidase and xanthine dehydrogenase, a/b hammerhead domain	EC:1.2.3.1	Xanthine dehydrogenase	26.7744	2.52243e-06
PE_Scaf5412_2.8	---NA---	#N/A	#N/A	#N/A	7.45998	9.74077e-07
PE_Scaf7590_0.0	AP-3 complex subunit delta-1-like	protein complex 3, delta 1 subunit	#N/A	#N/A	13.9268	0.0188852
PE_Scaf12379_1.10	neurocalcin homolog	Hippocalcin-like	#N/A	Ca2+ sensor (EF-Hand superfamily)	10.6679	0.00238449
PE_Scaf11461_0.0	---NA---	#N/A	#N/A	#N/A	9.20996	0.000227717
PE_Scaf3543_3.8	---NA---	#N/A	#N/A	#N/A	69.8677	6.92709e-10
PE_Scaf4468_13.1	---NA---	#N/A	#N/A	#N/A	8.72401	3.47881e-10
PE_Scaf279_3.1	---NA---	#N/A	#N/A	#N/A	13.1789	0.0018813
PE_Scaf11400_0.1	---NA---	#N/A	#N/A	#N/A	16.0699	0.00538075
PE_Scaf3967_15.3	---NA---	#N/A	#N/A	#N/A	6.52451	0.0127912
PE_Scaf2024_1.4	---NA---	#N/A	#N/A	#N/A	23.0012	0.00179535
PE_Scaf6137_1.2	---NA---	#N/A	#N/A	#N/A	4.31695	1.7535e-05
PE_Scaf11847_0.1	serine protease hepsin isoform X1	positive regulation of thyroid hormone generation	EC:3.4.21.1#N/A6	Trypsin	8.06763	2.57632e-05
PE_Scaf9113_0.11	calmodulin-4	Ca2 -binding protein (EF-Hand superfamily	#N/A	Calmodulin and related proteins (EF-Hand superfamily)	5.78881	0.0238101
PE_Scaf3331_32.0	---NA---	#N/A	#N/A	#N/A	26.7127	0.000173224
PE_Scaf1599_1.0	---NA---	#N/A	#N/A	#N/A	21.1414	0.00356563
PE_Scaf1599_1.1	---NA---	#N/A	#N/A	#N/A	15.7552	0.00626437
PE_Scaf12642_0.1	---NA---	#N/A	#N/A	#N/A	10.0251	0.00193235
PE_Scaf4072_0.1	---NA---	#N/A	#N/A	#N/A	5.09346	0.0237804
PE_Scaf12533_1.0	---NA---	#N/A	#N/A	#N/A	11.8456	4.52063e-06
PE_Scaf8711_0.3	---NA---	#N/A	#N/A	Ste2#N/A-like serine/threonine protein kinase	18.5398	0.00107665
PE_Scaf10340_2.4	---NA---	#N/A	#N/A	#N/A	6.48798	0.00577872
PE_Scaf5819_4.3	---NA---	#N/A	#N/A	#N/A	21.1588	4.94465e-09
PE_Scaf5628_2.6	---NA---	#N/A	#N/A	#N/A	16.0743	0.00344761
PE_Scaf7626_2.2	---NA---	#N/A	#N/A	#N/A	11.0577	0.0171257
PE_Scaf4981_1.0	---NA---	#N/A	#N/A	#N/A	9.50146	0.0307368
PE_Scaf5975_1.4	---NA---	#N/A	#N/A	#N/A	7.03555	0.00105147
PE_Scaf5230_2.1	---NA---	#N/A	#N/A	#N/A	26.3244	0.00706625
PE_Scaf3545_9.0	---NA---	#N/A	#N/A	#N/A	51.519	0.000350663
PE_Scaf8886_5.10	---NA---	#N/A	#N/A	#N/A	8.05775	0.00311855
PE_Scaf11821_0.1	---NA---	#N/A	#N/A	#N/A	9.16945	8.8e-10
PE_Scaf8416_9.0	---NA---	#N/A	#N/A	#N/A	16.2227	0.0260746
PE_Scaf6758_0.4	inositol 1,4,5-trisphosphate receptor type 1	inositol 1,4,5-trisphosphate-sensitive calcium-release channel activity	#N/A	#N/A	15.0698	0.0330724
PE_Scaf381_4.5	---NA---	#N/A	#N/A	#N/A	12.4551	0.0172652
PE_Scaf7027_0.4	histone h3	protein heterodimerization activity	#N/A	Histones H3 and H4	53.3031	1.04854e-07
PE_Scaf9829_10.4	---NA---	#N/A	#N/A	#N/A	21.5776	0.00026465
PE_Scaf10602_10.2	long-chain-fatty-acid--CoA ligase 1-like	Acyl-CoA synthetase long-chain family member 2	EC:6.2.1.3	Long-chain acyl-CoA synthetases (AMP-forming)	18.9703	8.73178e-05
PE_Scaf316_0.0	---NA---	#N/A	#N/A	#N/A	5.72294	0.00805437
PE_Scaf5397_0.3	---NA---	#N/A	#N/A	#N/A	9.22595	0.0414038
PE_Scaf6245_1.1	---NA---	#N/A	#N/A	#N/A	5.28506	0.021206
PE_Scaf359_0.0	---NA---	#N/A	#N/A	#N/A	16.5215	0.00951314
PE_Scaf10130_0.11	---NA---	#N/A	#N/A	#N/A	41.0865	1.39817e-05
PE_Scaf10666_0.0	---NA---	#N/A	#N/A	#N/A	6.11871	0.0277045
PE_Scaf4377_1.4	histone demethylase UTY isoform X1	Ubiquitously transcribed sex (x y) chromosome tetratricopeptide repeat protein	#N/A	DNA-binding protein jumonji/RBP2/SMCY, contains JmjC domain	6.02692	0.0191429
PE_Scaf11501_3.10	---NA---	#N/A	#N/A	#N/A	15.8441	1.54025e-05
PE_Scaf2685_0.2	---NA---	#N/A	#N/A	#N/A	40.2558	0.00038046
PE_Scaf10005_10.3	---NA---	#N/A	#N/A	#N/A	6.76196	0.0219466
PE_Scaf635_0.0	---NA---	#N/A	#N/A	#N/A	7.41707	0.00193396
PE_Scaf9432_0.0	---NA---	#N/A	#N/A	#N/A	21.2696	2.01573e-05
PE_Scaf4659_4.6	---NA---	#N/A	#N/A	#N/A	4.44056	0.0034285
PE_Scaf11231_3.0	---NA---	#N/A	#N/A	#N/A	161.976	1.32424e-17
PE_Scaf1532_3.17	---NA---	#N/A	#N/A	#N/A	4.35329	0.0152038
PE_Scaf4282_11.13	---NA---	#N/A	#N/A	#N/A	6.60215	5.09196e-05
PE_Scaf8717_0.0	---NA---	#N/A	#N/A	#N/A	16.926	0.00578436
PE_Scaf7813_4.4	---NA---	#N/A	#N/A	#N/A	53.6091	7.52098e-08
PE_Scaf7813_9.1	---NA---	#N/A	#N/A	#N/A	58.3342	5.45912e-06
PE_Scaf12486_0.1	---NA---	#N/A	#N/A	#N/A	34.5196	1.49439e-18
PE_Scaf12486_1.10	---NA---	#N/A	#N/A	#N/A	111.872	1.28338e-27
PE_Scaf4238_2.7	---NA---	#N/A	#N/A	#N/A	17.7865	5.84791e-07
PE_Scaf230_1.4	---NA---	#N/A	#N/A	#N/A	43.2148	1.39812e-05
PE_Scaf4091_4.12	---NA---	#N/A	#N/A	#N/A	7.14147	0.00427648
PE_Scaf10621_7.1	---NA---	#N/A	#N/A	#N/A	16.2243	0.0100399
PE_Scaf10621_7.2	---NA---	#N/A	#N/A	#N/A	25.9028	4.39109e-06
PE_Scaf10621_8.0	---NA---	#N/A	#N/A	#N/A	12.9856	0.000186116
PE_Scaf369_0.1	---NA---	#N/A	#N/A	#N/A	20.1809	0.00188788
PE_Scaf12140_0.5	---NA---	#N/A	#N/A	#N/A	16.4175	1.0829e-06
PE_Scaf9947_2.2	---NA---	#N/A	#N/A	#N/A	5.53959	0.0150254
PE_Scaf4482_5.3	---NA---	#N/A	#N/A	#N/A	17.3776	7.42222e-12
PE_Scaf8799_0.2	---NA---	#N/A	#N/A	#N/A	9.62208	0.0286713
PE_Scaf8354_0.7	---NA---	#N/A	#N/A	#N/A	4.37697	0.0121304
PE_Scaf10796_6.3	---NA---	#N/A	#N/A	#N/A	4.15258	2.81813e-05
PE_Scaf5092_0.0	---NA---	#N/A	#N/A	#N/A	5.3125	0.0219172
PE_Scaf12702_11.1	---NA---	#N/A	#N/A	#N/A	6.47958	0.000105652
PE_Scaf3318_2.4	---NA---	#N/A	#N/A	#N/A	9.99035	3.41728e-07
PE_Scaf6097_0.1	---NA---	#N/A	#N/A	#N/A	9.63156	0.0198247
PE_Scaf1928_0.2	---NA---	#N/A	#N/A	#N/A	22.5651	1.77596e-08
PE_Scaf950_0.6	---NA---	#N/A	#N/A	Circadian clock protein period	10.4054	0.000796462
PE_Scaf5790_0.2	---NA---	#N/A	#N/A	#N/A	12.1591	2.40907e-08
PE_Scaf6562_4.11	---NA---	#N/A	#N/A	#N/A	5.88668	0.00771474
PE_Scaf12267_1.0	---NA---	#N/A	#N/A	#N/A	77.9827	5.23312e-05
PE_Scaf7335_0.0	---NA---	#N/A	#N/A	#N/A	4.80935	0.0245765
PE_Scaf10532_3.10	---NA---	#N/A	#N/A	#N/A	157.137	4.56651e-07
PE_Scaf10532_3.7	---NA---	#N/A	#N/A	#N/A	11.1505	0.000963071
PE_Scaf8668_18.0	---NA---	#N/A	#N/A	#N/A	13.8919	0.0280031
PE_Scaf11963_2.0	---NA---	#N/A	#N/A	#N/A	4.8322	0.0161077
PE_Scaf10832_0.1	lysine-specific demethylase 6A-like isoform X3	A domain family that is part of the cupin metalloenzyme superfamily.	#N/A	DNA-binding protein jumonji/RBP2/SMCY, contains JmjC domain	5.76479	1.52231e-05
PE_Scaf201_1.4	---NA---	#N/A	#N/A	#N/A	13.1157	0.000215612
PE_Scaf7979_0.6	---NA---	#N/A	#N/A	#N/A	26.8065	4.37825e-53
PE_Scaf10885_0.5	---NA---	#N/A	#N/A	#N/A	72.1957	1.08244e-09
PE_Scaf8114_2.0	---NA---	#N/A	#N/A	#N/A	12.4384	0.00963074
PE_Scaf11420_0.1	---NA---	#N/A	#N/A	#N/A	8.82633	2.16046e-05
PE_Scaf1918_5.0	---NA---	#N/A	#N/A	#N/A	10.6272	0.00184175
PE_Scaf8057_5.5	glucosamine-6-phosphate isomerase 1	Glucosamine-6-phosphate isomerases/6-phosphogluconolactonase	EC:3.5.99.6	Glucosamine-6-phosphate isomerase	13.0973	0.0459879
PE_Scaf485_4.6	group XV phospholipase A2-like	O-acyltransferase activity. It is involved in the biological process described with lipid metabolic process	EC:3.1.1.5	Lecithin:cholesterol acyltransferase (LCAT)/Acyl-ceramide synthase	4.52781	0.0342897
PE_Scaf11136_5.13	---NA---	#N/A	#N/A	#N/A	12.5963	0.0497971
PE_Scaf10033_2.0	---NA---	#N/A	#N/A	#N/A	9.00303	0.000159788
PE_Scaf6113_0.2	---NA---	#N/A	#N/A	#N/A	14.7084	8.56337e-05
PE_Scaf4879_1.7	---NA---	#N/A	#N/A	#N/A	5.82318	0.0257341
PE_Scaf3696_1.2	---NA---	#N/A	#N/A	#N/A	11.9629	0.0498807
PE_Scaf1119_9.12	---NA---	#N/A	#N/A	#N/A	17.7444	3.11042e-06
PE_Scaf1119_10.0	---NA---	#N/A	#N/A	#N/A	17.3434	0.00846071
PE_Scaf3936_1.7	---NA---	#N/A	#N/A	#N/A	8.28348	0.0164441
PE_Scaf3936_2.1	---NA---	#N/A	#N/A	#N/A	5.10164	0.0405326
PE_Scaf6545_3.2	Serine/threonine-protein phosphatase 6 regulatory ankyrin repeat subunit C	SOCS_box	#N/A	#N/A	5.34699	1.48091e-06
PE_Scaf11912_1.0	---NA---	#N/A	#N/A	#N/A	8.78358	0.00833593
PE_Scaf1481_14.8	---NA---	#N/A	#N/A	#N/A	11.9063	0.00132811
PE_Scaf9067_0.0	---NA---	#N/A	#N/A	#N/A	8.89122	0.0298483
PE_Scaf1990_1.3	---NA---	#N/A	#N/A	#N/A	28.6603	0.00260745
PE_Scaf1990_1.4	---NA---	#N/A	#N/A	#N/A	11.3366	0.019971
PE_Scaf1990_2.0	---NA---	#N/A	#N/A	#N/A	18.2715	0.00193789
PE_Scaf9499_0.2	---NA---	#N/A	#N/A	#N/A	15.4723	0.00889186
PE_Scaf360_0.0	---NA---	#N/A	#N/A	#N/A	18.1678	0.000159615
PE_Scaf5419_1.2	---NA---	#N/A	#N/A	#N/A	7.20099	0.0162005
PE_Scaf7382_2.12	papilin isoform X5	serine-type endopeptidase inhibitor activity	#N/A	Serine proteinase inhibitor (KU family)	4.29839	0.00144396
PE_Scaf2610_1.12	---NA---	#N/A	#N/A	#N/A	6.69947	0.0103725
PE_Scaf7650_1.1	---NA---	#N/A	#N/A	#N/A	7.62995	3.02789e-06
PE_Scaf9451_0.9	AP-3 complex subunit delta-1-like	Belongs to the adaptor complexes large subunit family	#N/A	Vesicle coat complex AP-3, delta subunit	12.7274	0.00366677
PE_Scaf8989_0.3	---NA---	#N/A	#N/A	#N/A	53.6363	0.000306681
PE_Scaf1553_0.15	---NA---	#N/A	#N/A	#N/A	5.12236	9.22721e-05
PE_Scaf11097_0.0	---NA---	#N/A	#N/A	#N/A	7.77762	0.012519
PE_Scaf12216_0.9	---NA---	#N/A	#N/A	#N/A	4.80397	0.000354141
PE_Scaf4290_1.0	---NA---	#N/A	#N/A	#N/A	15.6275	2.54927e-06
PE_Scaf8420_5.7	---NA---	#N/A	#N/A	#N/A	5.04502	0.000149576
PE_Scaf7062_0.0	Sodium-coupled monocarboxylate transporter 1	propionate transmembrane transporter activity	#N/A	Na+:iodide/myo-inositol/multivitamin symporters	18.7411	0.00110831
PE_Scaf12029_0.1	---NA---	#N/A	#N/A	#N/A	12.1176	3.53044e-08
PE_Scaf12686_0.2	---NA---	#N/A	#N/A	#N/A	12.7744	0.0173285
PE_Scaf2882_3.2	---NA---	#N/A	#N/A	#N/A	10.7062	2.86484e-09
PE_Scaf6837_2.9	---NA---	#N/A	#N/A	#N/A	9.68132	0.00117511
PE_Scaf4358_0.0	---NA---	#N/A	#N/A	#N/A	9.57685	0.00439954
PE_Scaf2444_3.1	---NA---	#N/A	#N/A	#N/A	17.5431	7.16149e-05
PE_Scaf433_0.14	---NA---	#N/A	#N/A	#N/A	5.44526	7.33589e-10

## Sheet: Table S15
Table S15. Genes highly expressed in the collar and opisthosoma of Paraescarpia echinospica. The P-value was generated by two-tailed test in DESeq2, further adjusted with the Benjamini and Hochberg method to recover the False Discovery Rate (FDR).
Gene ID	OG_ID	nr annotation	Tissue differently expressed	Folder change (FC)	p-value	FDR	Found in Proteomic data	Signal peptide
PE_Scaf3380_2.12	OG0000002	octopamine receptor beta-2R-like	Collar	5.13111	1.99416e-06	2.25489e-05
PE_Scaf12082_5.8	OG0000005	foot protein 2	Collar	28.5053	2.11573e-09	4.45228e-08		+
PE_Scaf8801_0.5	OG0000006	Collectin-12	Collar	5.59307	0.000326892	0.00214077		+
PE_Scaf6672_4.0	OG0000006	---NA---	Collar	6.48483	0.00195058	0.00991478
PE_Scaf1341_0.2	OG0000008	predicted protein	Collar	6.11988	9.50656e-13	3.62796e-11
PE_Scaf3373_1.2	OG0000008	microfibril-associated glycoprotein 4-like	Collar	4.46939	4.7793e-10	1.11831e-08
PE_Scaf311_18.14	OG0000009	homeobox protein Nkx-2.5-like	Collar	9.75449	4.43643e-27	1.35445e-24
PE_Scaf311_17.3	OG0000009	homeobox protein Nkx-2.5-like	Collar	4.68884	0.0011911	0.00648999
PE_Scaf1466_0.5	OG0000009	homeobox protein GBX-2-like	Collar	6.43923	0.000344263	0.00223701
PE_Scaf6813_2.3	OG0000012	Collagen alpha-5(VI) chain	Collar	6.45286	2.17867e-10	5.42806e-09		+
PE_Scaf9508_0.0	OG0000013	serine proteinase stubble isoform X2	Collar	49.5416	3.25993e-86	1.25403e-82
PE_Scaf2810_0.5	OG0000013	trypsin-3-like	Collar	6.12689	1.35028e-07	1.972e-06		+
PE_Scaf5038_2.3	OG0000013	transmembrane protease serine 12	Collar	13.0682	0.000528619	0.00324321
PE_Scaf433_0.8	OG0000013	suppressor of tumorigenicity 14 protein homolog	Collar	7.00303	1.95063e-05	0.000176308
PE_Scaf11786_0.1	OG0000015	protocadherin-11 X-linked	Collar	4.47092	1.4611e-07	2.11937e-06		+
PE_Scaf7657_2.2	OG0000017	organic cation transporter protein-like	Collar	5.31739	3.84095e-06	4.07484e-05
PE_Scaf8810_3.1	OG0000029	hypothetical protein LOTGIDRAFT_165489	Collar	8.78082	6.85246e-06	6.88971e-05
PE_Scaf436_0.5	OG0000032	predicted protein	Collar	98.762	3.31437e-17	2.60198e-15
PE_Scaf8522_4.9	OG0000032	fibrillin-2-like isoform X4	Collar	4.81171	0.00161458	0.00842177		+
PE_Scaf2597_0.5	OG0000032	EGF-like domain-containing protein	Collar	6.25678	4.03631e-06	4.26095e-05		+
PE_Scaf11952_6.5	OG0000055	protein dimmed-like	Collar	7.66328	9.31695e-17	6.86599e-15
PE_Scaf8615_3.2	OG0000055	fer3-like protein	Collar	17.1446	1.52537e-17	1.27008e-15
PE_Scaf11450_3.9	OG0000058	acidic mammalian chitinase-like	Collar	7.68611	5.72984e-08	9.10056e-07		+
PE_Scaf11450_3.28	OG0000058	probable chitinase 10	Collar	6.90475	3.9598e-11	1.13506e-09
PE_Scaf9323_2.2	OG0000058	acidic mammalian chitinase	Collar	8.26245	0.000242315	0.0016463
PE_Scaf10753_4.9	OG0000058	acidic mammalian chitinase-like	Collar	5.79915	1.84456e-05	0.000167984
PE_Scaf7376_4.4	OG0000064	uncharacterized protein LOC106160914	Collar	8.92347	0.000334641	0.00218556
PE_Scaf444_20.5	OG0000072	forkhead box protein B1	Collar	13.7977	1.98794e-07	2.81354e-06
PE_Scaf7942_6.4	OG0000073	Location of vulva defective 1	Collar	7.64762	3.44311e-24	7.27745e-22
PE_Scaf4884_0.3	OG0000078	eppin-like protein	Collar	8.7025	5.65632e-06	5.78075e-05		+
PE_Scaf5450_0.0	OG0000078	predicted protein	Collar	41.3737	0.00011808	0.000872177		+
PE_Scaf662_2.0	OG0000078	predicted protein	Collar	73.9358	8.58644e-10	1.93613e-08
PE_Scaf11014_0.3	OG0000078	Papilin	Collar	13.2166	4.16767e-07	5.50934e-06		+
PE_Scaf662_3.4	OG0000078	Phosphatidylinositol 3,4,5-trisphosphate 3-phosphatase and dual-specificity protein phosphatase PTEN	Collar	5.82991	3.4069e-05	0.000286651
PE_Scaf9847_1.2	OG0000078	---NA---	Collar	16.3512	0.000128795	0.000942992
PE_Scaf8519_0.6	OG0000086	hypothetical protein CAPTEDRAFT_224991	Collar	6.05212	0.000101597	0.000765421
PE_Scaf3086_0.6	OG0000105	zonadhesin isoform X3	Collar	173.591	1.09405e-21	1.63124e-19		+
PE_Scaf6145_0.2	OG0000105	PREDICTED: uncharacterized protein LOC100377386	Collar	21.8753	1.05672e-24	2.3362e-22		+
PE_Scaf3086_0.5	OG0000105	matrilin-2 isoform X2	Collar	263.176	1.65189e-28	5.77682e-26	+	+
PE_Scaf11982_3.7	OG0000105	Collagen alpha-5(VI) chain	Collar	153.123	4.3753e-08	7.13779e-07	+	+
PE_Scaf7356_0.3	OG0000105	---NA---	Collar	43.1355	6.0832e-07	7.72859e-06
PE_Scaf2127_1.6	OG0000105	hypothetical protein PVC01_070039600	Collar	36.5474	1.41263e-06	1.6497e-05
PE_Scaf8529_3.6	OG0000105	hypothetical protein CAPTEDRAFT_216416	Collar	6.44833	1.79532e-05	0.000164278	+
PE_Scaf4386_10.6	OG0000105	Sushi, von Willebrand factor type A, EGF and pentraxin domain-containing protein 1	Collar	10.5058	6.31398e-08	9.93806e-07		+
PE_Scaf10087_0.7	OG0000105	LamG domain-containing protein	Collar	10.1934	8.70392e-06	8.53703e-05		+
PE_Scaf11982_4.3	OG0000105	microneme protein 2, putative	Collar	6.0693	1.8736e-05	0.000170105
PE_Scaf884_0.6	OG0000105	hypothetical protein CAPTEDRAFT_216417	Collar	12.2143	0.00140561	0.00743348
PE_Scaf10899_6.6	OG0000120	PREDICTED: uncharacterized protein LOC102806247, partial	Collar	7.99781	0.000164412	0.00116475
PE_Scaf2564_6.3	OG0000127	L-ascorbate oxidase-like	Collar	24.4119	8.2122e-11	2.21534e-09	+
PE_Scaf8805_7.4	OG0000127	L-ascorbate oxidase-like	Collar	7.6348	2.86566e-05	0.000246173	+	+
PE_Scaf5060_0.0	OG0000127	L-ascorbate oxidase-like	Collar	11.5621	7.68191e-10	1.74033e-08		+
PE_Scaf6535_0.8	OG0000132	chitin synthase	Collar	5.97861	0.000555253	0.0033818
PE_Scaf7086_1.10	OG0000145	predicted protein	Collar	302.131	8.5823e-17	6.34892e-15	+	+
PE_Scaf952_6.4	OG0000145	galaxin-like	Collar	9.41359	1.1731e-09	2.56987e-08		+
PE_Scaf9646_3.3	OG0000156	interferon-induced GTP-binding protein Mx3	Collar	5.05051	1.21701e-07	1.79372e-06
PE_Scaf8064_7.7	OG0000165	heterochromatin-associated protein MENT-like isoform X2	Collar	17.2946	3.39548e-14	1.70519e-12		+
PE_Scaf9791_0.8	OG0000165	serpin family protein	Collar	4.14691	9.14806e-05	0.000696571		+
PE_Scaf7165_1.0	OG0000166	carbohydrate sulfotransferase 14-like	Collar	9.55796	1.9259e-11	5.8335e-10
PE_Scaf7657_0.3	OG0000168	sushi, nidogen and EGF-like domain-containing protein 1	Collar	45.0621	1.66076e-46	1.77461e-43		+
PE_Scaf416_1.8	OG0000173	multidrug resistance protein 1	Collar	8.35777	5.38258e-08	8.63458e-07
PE_Scaf3726_1.4	OG0000173	multidrug resistance protein 1-like isoform X1	Collar	5.83873	0.00065174	0.003887
PE_Scaf11244_0.7	OG0000192	L-rhamnose-binding lectin CSL3-like	Collar	7.4279	0.000709112	0.00417736		+
PE_Scaf11244_0.3	OG0000192	L-rhamnose-binding lectin CSL3-like	Collar	8.74215	1.05634e-08	1.97068e-07
PE_Scaf11244_1.12	OG0000192	rhamnose-binding lectin-like	Collar	5.19835	0.000728357	0.00427502		+
PE_Scaf1140_1.6	OG0000196	T-box protein VegT-like isoform X1	Collar	8.46764	9.19696e-27	2.64021e-24
PE_Scaf7691_0.1	OG0000202	epithelial chloride channel protein-like	Collar	4.75804	0.000471688	0.00293702
PE_Scaf1741_12.4	OG0000202	epithelial chloride channel protein-like	Collar	4.76585	3.29094e-12	1.11637e-10
PE_Scaf193_0.2	OG0000202	calcium-activated chloride channel regulator 1-like	Collar	7.12671	0.000250467	0.0016957		+
PE_Scaf12022_2.10	OG0000205	mucin-like protein	Collar	149.335	2.50769e-22	4.05319e-20
PE_Scaf1809_2.9	OG0000232	proto-oncogene tyrosine-protein kinase receptor Ret-like	Collar	4.18229	1.68264e-09	3.61204e-08
PE_Scaf12464_8.11	OG0000244	glycoprotein-N-acetylgalactosamine 3-beta-galactosyltransferase 1-like isoform X1	Collar	183.269	1.84004e-27	5.99855e-25
PE_Scaf12464_8.2	OG0000244	glycoprotein-N-acetylgalactosamine 3-beta-galactosyltransferase 1-like isoform X3	Collar	198.787	3.26869e-20	3.97911e-18
PE_Scaf2514_3.3	OG0000254	hypothetical protein CAPTEDRAFT_207080	Collar	21.6206	6.19476e-37	3.97167e-34
PE_Scaf4754_0.8	OG0000267	pancreatic lipase-related protein 2-like	Collar	10.0971	2.21903e-24	4.7956e-22
PE_Scaf2192_21.4	OG0000277	glucose dehydrogenase [FAD, quinone]-like	Collar	8.55057	2.6326e-31	1.17757e-28		+
PE_Scaf5708_0.9	OG0000277	Glucose dehydrogenase [acceptor]	Collar	10.9697	2.62266e-06	2.87923e-05
PE_Scaf5708_0.11	OG0000277	Glucose dehydrogenase [acceptor]	Collar	8.38819	0.000802919	0.00462514		+
PE_Scaf10237_2.3	OG0000277	L-sorbose 1-dehydrogenase-like isoform X2	Collar	15.8721	0.00121966	0.00661562		+
PE_Scaf1613_1.10	OG0000278	Inositol 1,4,5-trisphosphate receptor type 3	Collar	4.77416	3.39198e-08	5.6781e-07
PE_Scaf851_0.2	OG0000278	inositol 1,4,5-trisphosphate receptor type 2-like	Collar	4.44516	0.00113882	0.00625475
PE_Scaf7929_5.1	OG0000288	peptidoglycan-recognition protein SC2-like	Collar	11.9447	3.1578e-08	5.32315e-07
PE_Scaf4764_0.5	OG0000288	peptidoglycan recognition protein 1	Collar	7.13473	1.4264e-06	1.66376e-05		+
PE_Scaf1490_1.12	OG0000288	peptidoglycan recognition protein 1	Collar	9.42849	0.000293134	0.0019462
PE_Scaf12540_1.2	OG0000292	arylacetamide deacetylase-like	Collar	6.31201	1.21493e-08	2.24262e-07		+
PE_Scaf4848_1.9	OG0000292	neutral cholesterol ester hydrolase 1-like isoform X1	Collar	9.68702	8.17394e-05	0.00063165
PE_Scaf12286_2.5	OG0000294	synaptotagmin-1-like isoform X1	Collar	4.12057	1.9912e-16	1.38764e-14
PE_Scaf279_4.9	OG0000311	PREDICTED: LOW QUALITY PROTEIN: uncharacterized protein LOC109465395	Collar	5.55494	2.72047e-06	2.97473e-05
PE_Scaf5886_0.0	OG0000323	keratin-associated protein 10-10-like	Collar	6.2258	0.000991853	0.00553768
PE_Scaf9537_9.7	OG0000327	hypothetical protein CAPTEDRAFT_220709	Collar	5.67185	4.61732e-11	1.30988e-09		+
PE_Scaf12362_0.7	OG0000349	Lipoxygenase homology domain-containing protein 1	Collar	203.17	5.41397e-15	3.03592e-13		+
PE_Scaf12362_0.6	OG0000349	PLAT/LH2 domain protein	Collar	202.556	1.67878e-13	7.32193e-12		+
PE_Scaf4996_1.1	OG0000349	PLAT/LH2 domain protein	Collar	10.4742	0.000103261	0.000775752		+
PE_Scaf9131_1.3	OG0000362	hypothetical protein C0Q70_03242	Collar	419.401	5.68458e-17	4.33878e-15		+
PE_Scaf8231_3.5	OG0000362	hypothetical protein C0Q70_03242	Collar	170.414	3.63339e-09	7.31589e-08		+
PE_Scaf8231_4.8	OG0000362	hypothetical protein LOTGIDRAFT_157323	Collar	70.2349	1.03202e-05	9.98488e-05	+	+
PE_Scaf2680_1.9	OG0000362	hypothetical protein CAPTEDRAFT_209071	Collar	84.0455	2.16654e-06	2.43123e-05		+
PE_Scaf2680_2.7	OG0000362	hypothetical protein CAPTEDRAFT_209071	Collar	108.026	3.93787e-07	5.22351e-06		+
PE_Scaf11661_21.3	OG0000362	uncharacterized protein LOC111100468	Collar	38.8985	0.000251537	0.00170115		+
PE_Scaf5908_0.4	OG0000362	hypothetical protein C0Q70_03242	Collar	6.03497	8.41604e-05	0.000647756		+
PE_Scaf9131_0.5	OG0000362	---NA---	Collar	11.6103	0.000929093	0.00523898
PE_Scaf10813_0.3	OG0000362	inactive carboxypeptidase-like protein X2	Collar	33.5908	0.000608052	0.00367198	+
PE_Scaf2893_2.21	OG0000375	putative defense protein 3	Collar	10.0153	2.26372e-08	3.94388e-07		+
PE_Scaf10886_1.5	OG0000375	putative defense protein 3	Collar	10.1394	9.47262e-06	9.2158e-05		+
PE_Scaf3440_0.4	OG0000408	sodium/potassium/calcium exchanger Nckx30C-like	Collar	4.57669	0.000221076	0.00152244
PE_Scaf10916_6.0	OG0000422	Solute carrier family 13 member 2	Collar	10.9277	0.000142387	0.00102841
PE_Scaf7341_12.2	OG0000429	tumor necrosis factor receptor superfamily member 16	Collar	4.0899	3.0216e-11	8.90008e-10
PE_Scaf6053_1.8	OG0000444	putative Kunitz-type serine protease inhibitor	Collar	11.6183	1.5941e-06	1.84482e-05	+	+
PE_Scaf4166_0.5	OG0000444	zonadhesin isoform X1	Collar	15.1171	0.00116861	0.00638551
PE_Scaf8482_0.16	OG0000466	predicted protein	Collar	4.14213	1.93666e-05	0.000175128		+
PE_Scaf493_2.19	OG0000473	paired box protein Pax-1-like	Collar	4.54215	2.56046e-12	8.90168e-11
PE_Scaf7626_3.10	OG0000491	polyketide synthase 2	Collar	14.2284	3.39653e-13	1.42019e-11
PE_Scaf8391_0.4	OG0000515	prominin-1-A isoform X1	Collar	5.13641	1.85341e-06	2.10814e-05
PE_Scaf12371_0.7	OG0000518	hypothetical protein T265_10639	Collar	10.4729	4.80485e-12	1.58248e-10		+
PE_Scaf9768_1.16	OG0000520	hypothetical protein CAPTEDRAFT_201014	Collar	4.35608	5.0506e-09	9.87228e-08		+
PE_Scaf1243_0.4	OG0000521	predicted protein	Collar	178.604	7.60548e-17	5.64802e-15	+	+
PE_Scaf7284_0.2	OG0000537	zinc metalloproteinase dpy-31	Collar	23.5639	9.35274e-17	6.86606e-15		+
PE_Scaf9149_2.6	OG0000537	Zinc metalloproteinase nas-36	Collar	13.9853	7.24624e-07	9.08567e-06		+
PE_Scaf11498_1.3	OG0000559	probable S-adenosylmethionine-dependent methyltransferase At5g38100	Collar	8.63375	0.000421176	0.00266477
PE_Scaf8432_1.3	OG0000561	maltase-glucoamylase, intestinal-like	Collar	10.637	2.09389e-07	2.9397e-06
PE_Scaf1698_0.4	OG0000595	major facilitator superfamily domain-containing protein 6	Collar	11.2021	1.06594e-06	1.28703e-05
PE_Scaf1252_0.2	OG0000595	major facilitator superfamily domain-containing protein 6-A-like	Collar	10.8827	0.000416795	0.00263879
PE_Scaf471_4.11	OG0000645	nuclear receptor subfamily 2 group E member 1	Collar	12.549	1.73191e-08	3.11032e-07
PE_Scaf3294_6.8	OG0000689	protein FAM234B-like	Collar	6.32419	6.74279e-06	6.78478e-05
PE_Scaf11710_1.8	OG0000728	---NA---	Collar	6.33514	2.59171e-05	0.000225868
PE_Scaf6854_1.10	OG0000730	dual oxidase	Collar	25.6973	2.75144e-31	1.20276e-28		+
PE_Scaf6854_4.3	OG0000730	Dual oxidase	Collar	14.3235	1.97201e-11	5.96378e-10		+
PE_Scaf12437_0.3	OG0000745	Protein crumbs-like 2	Collar	12.0042	2.21037e-08	3.86141e-07
PE_Scaf8482_0.13	OG0000745	PREDICTED: uncharacterized protein LOC109462714	Collar	7.81937	8.12481e-08	1.2552e-06		+
PE_Scaf1540_10.10	OG0000849	reticulocalbin-3 isoform X1	Collar	6.44786	1.96716e-06	2.22567e-05		+
PE_Scaf7376_3.10	OG0000922	lysozyme 1-like	Collar	215.683	2.85708e-43	2.61681e-40		+
PE_Scaf7226_1.1	OG0000922	lysozyme	Collar	5.79777	1.90191e-12	6.74934e-11		+
PE_Scaf3638_3.10	OG0000922	lysozyme 1-like	Collar	24.9133	3.07673e-08	5.1956e-07		+
PE_Scaf5114_3.2	OG0000922	hypothetical protein C0Q70_03242	Collar	94.0873	6.74153e-08	1.05678e-06		+
PE_Scaf4638_1.2	OG0000922	lysozyme	Collar	9.69093	0.000393094	0.00251105		+
PE_Scaf7376_4.3	OG0000922	invertebrate-type lysozyme	Collar	72.7906	7.38202e-06	7.35933e-05
PE_Scaf659_2.6	OG0000922	Lysozyme 3	Collar	49.8103	2.4786e-06	2.74142e-05
PE_Scaf2799_2.2	OG0001072	serum paraoxonase/arylesterase 1-like	Collar	7.33933	3.68166e-06	3.91986e-05		+
PE_Scaf11488_3.2	OG0001125	carbamoyl-phosphate synthase [ammonia], mitochondrial-like	Collar	5.30504	4.33587e-08	7.09755e-07
PE_Scaf11952_20.7	OG0001166	macrophage migration inhibitory factor	Collar	11.1613	0.00129374	0.00693915
PE_Scaf2758_0.6	OG0001328	predicted protein	Collar	15.0803	0.000523494	0.00321428
PE_Scaf10851_0.3	OG0001380	---NA---	Collar	78.9793	7.1301e-19	7.37313e-17		+
PE_Scaf6647_2.6	OG0001388	legumain	Collar	13.3815	9.44749e-27	2.67225e-24		+
PE_Scaf5633_1.19	OG0001391	WSCD family member AAEL009094-like	Collar	8.08319	7.14283e-06	7.16294e-05
PE_Scaf2683_1.13	OG0001455	Sonic hedgehog protein A	Collar	5.69928	9.68314e-07	1.17802e-05
PE_Scaf2683_1.6	OG0001455	sonic hedgehog protein A	Collar	4.64344	2.4046e-06	2.66879e-05		+
PE_Scaf2220_1.4	OG0001494	exoskeleton beta-chitin-specific binding protein	Collar	77.6138	3.87963e-23	6.97391e-21		+
PE_Scaf2220_1.5	OG0001494	exoskeleton beta-chitin-specific binding protein	Collar	62.6651	1.36551e-13	6.06564e-12
PE_Scaf2220_0.5	OG0001494	exoskeleton beta-chitin-specific binding protein	Collar	42.2287	7.31139e-06	7.31291e-05		+
PE_Scaf6724_4.1	OG0001576	protein SSUH2 homolog	Collar	6.87568	1.32055e-18	1.30925e-16
PE_Scaf2162_0.8	OG0001686	macrophage mannose receptor 1-like	Collar	10.0307	4.55737e-10	1.07554e-08
PE_Scaf2440_1.5	OG0001721	FAD-dependent oxidoreductase domain-containing protein 2-like	Collar	8.46957	8.48187e-13	3.2825e-11		+
PE_Scaf8668_5.4	OG0001747	LamG domain-containing protein	Collar	9.04722	0.000925546	0.00522358		+
PE_Scaf10801_2.6	OG0001747	hypothetical protein CAPTEDRAFT_188799, partial	Collar	19.4266	6.2658e-05	0.000496156		+
PE_Scaf4678_3.8	OG0001747	predicted protein	Collar	15.4313	0.000281642	0.00187973
PE_Scaf183_2.3	OG0001747	DUF11 domain-containing protein	Collar	14.675	0.00143054	0.00755284
PE_Scaf3562_2.4	OG0001803	glutathione-specific gamma-glutamylcyclotransferase 1	Collar	7.00801	0.000198351	0.00138529
PE_Scaf7011_0.4	OG0002149	uncharacterized protein LOC111342209	Collar	225.76	1.99859e-33	9.85666e-31
PE_Scaf9185_0.6	OG0002149	PREDICTED: uncharacterized protein LOC101847223	Collar	9.42409	1.187e-05	0.000112967		+
PE_Scaf9185_1.7	OG0002149	PREDICTED: uncharacterized protein LOC101847223	Collar	6.87227	2.58238e-06	2.83825e-05		+
PE_Scaf9008_0.3	OG0002149	signal peptide, CUB and EGF-like domain-containing protein 1 isoform X1	Collar	6.48556	0.000867219	0.00494225
PE_Scaf4614_2.10	OG0002149	---NA---	Collar	27.703	0.000337886	0.00220227		+
PE_Scaf1515_2.22	OG0002407	5-aminolevulinate synthase, nonspecific, mitochondrial-like isoform X1	Collar	4.02756	1.24484e-08	2.28294e-07
PE_Scaf1750_3.2	OG0002494	mucin-like protein	Collar	4.67575	1.94312e-15	1.16794e-13
PE_Scaf10002_5.17	OG0002598	---NA---	Collar	6.51337	0.000136212	0.000989388
PE_Scaf8817_14.5	OG0002715	bifunctional 3'-phosphoadenosine 5'-phosphosulfate synthase 2	Collar	5.92425	4.80678e-24	1.00493e-21
PE_Scaf506_2.7	OG0002896	DUF4157 domain-containing protein	Collar	21.3612	1.73019e-05	0.000159227		+
PE_Scaf4445_0.5	OG0002908	cartilage intermediate layer protein 1-like	Collar	6.83422	3.2759e-06	3.51611e-05
PE_Scaf145_5.5	OG0003057	insulin-like growth factor binding protein 5	Collar	26.3065	1.4019e-14	7.38745e-13		+
PE_Scaf145_5.6	OG0003057	insulin-like growth factor binding protein 5	Collar	19.7887	5.23559e-08	8.41984e-07		+
PE_Scaf145_5.0	OG0003057	insulin-like growth factor-binding protein 4	Collar	10.6364	1.77932e-05	0.000163046		+
PE_Scaf10575_1.6	OG0003071	neurogenic locus notch homolog protein 2-like	Collar	36.7105	1.07349e-143	1.03237e-139
PE_Scaf5119_13.6	OG0003071	neurogenic locus notch homolog protein 2-like	Collar	7.07572	1.79795e-07	2.56352e-06
PE_Scaf4468_1.2	OG0003071	neurogenic locus notch homolog protein 2-like	Collar	6.9626	0.000697927	0.00412283
PE_Scaf10236_0.2	OG0003085	delta-1-pyrroline-5-carboxylate synthase-like isoform X1	Collar	11.7653	1.76786e-05	0.000162151
PE_Scaf3229_0.4	OG0003085	delta-1-pyrroline-5-carboxylate synthase isoform X1	Collar	6.39813	5.01689e-06	5.19628e-05
PE_Scaf9794_0.3	OG0003085	glutamate 5-kinase	Collar	10.3593	4.40195e-06	4.61652e-05
PE_Scaf5997_5.5	OG0003157	zinc finger protein ZIC 4-like	Collar	42.7424	4.92161e-16	3.24186e-14
PE_Scaf6255_1.8	OG0003277	---NA---	Collar	6.63487	1.91554e-06	2.17366e-05
PE_Scaf8204_2.6	OG0003321	zinc finger and BTB domain-containing protein 49-like	Collar	128.512	2.68599e-42	2.24619e-39
PE_Scaf9601_0.4	OG0003495	---NA---	Collar	7.06005	1.69184e-08	3.0469e-07		+
PE_Scaf11139_7.3	OG0003672	insulin-related protein	Collar	7.12523	1.70753e-06	1.96075e-05		+
PE_Scaf3097_2.3	OG0003952	leucine-rich repeat-containing protein 15	Collar	4.22616	4.80657e-07	6.26266e-06		+
PE_Scaf11369_7.6	OG0004397	uncharacterized protein LOC110054521	Collar	60.502	2.99115e-08	5.05997e-07
PE_Scaf12022_6.2	OG0004470	major facilitator superfamily domain-containing protein 6	Collar	4.81705	1.15601e-05	0.000110511
PE_Scaf7796_0.6	OG0004779	---NA---	Collar	145.808	5.21605e-11	1.46247e-09		+
PE_Scaf1040_5.6	OG0004780	Feeding circuit activating peptide	Opisthosoma	4.1486	2.54789e-06	9.56702e-05
PE_Scaf9628_6.3	OG0004996	four-jointed box protein 1-like	Collar	4.92374	7.24917e-10	1.64811e-08
PE_Scaf3033_0.3	OG0005151	---NA---	Collar	13.2048	0.00102133	0.00568042
PE_Scaf9508_0.3	OG0005183	selenocysteine-specific elongation factor	Collar	5.74743	5.48777e-34	2.85275e-31
PE_Scaf8587_6.0	OG0005236	---NA---	Collar	11.3263	0.000185418	0.00130016
PE_Scaf4872_0.4	OG0005350	protein FAM46C-like	Collar	5.49898	3.88782e-15	2.21894e-13
PE_Scaf5370_2.10	OG0005358	porphobilinogen deaminase	Collar	4.81723	5.21318e-10	1.20517e-08
PE_Scaf9539_23.7	OG0005614	Minor histocompatibility antigen H13	Collar	5.93244	6.61775e-06	6.68518e-05
PE_Scaf11982_4.0	OG0005765	NAC-alpha domain-containing protein 1	Collar	17.9763	3.47896e-09	7.04361e-08
PE_Scaf573_3.9	OG0005916	thioredoxin domain-containing protein 16-like	Collar	7.0217	9.59471e-10	2.14089e-08
PE_Scaf110_20.2	OG0006237	inositol monophosphatase 3-like	Collar	5.38549	4.64292e-10	1.09348e-08
PE_Scaf8669_1.6	OG0006805	---NA---	Collar	29.0351	5.48861e-09	1.06742e-07		+
PE_Scaf5680_16.8	OG0007397	membrane-spanning 4-domains subfamily A member 4A-like isoform X1	Collar	5.58777	1.49455e-08	2.70936e-07
PE_Scaf1540_4.6	OG0007397	---NA---	Collar	8.15949	4.25161e-05	0.000350366
PE_Scaf12050_8.0	OG0007401	bile acid-CoA:amino acid N-acyltransferase-like	Collar	12.7907	1.39424e-12	5.09824e-11
PE_Scaf8608_2.1	OG0007836	PDF receptor isoform X1	Collar	9.33315	2.40142e-22	3.91432e-20
PE_Scaf10330_7.7	OG0008900	DUF4832 domain-containing protein	Collar	19.549	1.28639e-07	1.88586e-06		+
PE_Scaf9139_0.7	OG0008902	RecName: Full=Selenoprotein M; Flags: Precursor	Collar	7.88204	2.48881e-29	9.20572e-27
PE_Scaf3869_0.9	OG0009304	---NA---	Collar	8.3985	8.8878e-13	3.40534e-11
PE_Scaf8593_0.5	OG0009842	2-oxoglutarate and iron-dependent oxygenase domain-containing protein 3-like	Collar	4.05276	2.92683e-11	8.64742e-10
PE_Scaf1942_3.6	OG0009871	mucin-5AC-like	Collar	6.75753	4.54605e-22	6.9951e-20
PE_Scaf1942_3.9	OG0009871	---NA---	Collar	5.12788	1.24431e-07	1.83114e-06
PE_Scaf3648_1.4	OG0009919	---NA---	Collar	9.72024	0.000306303	0.00202385
PE_Scaf9646_3.4	OG0010201	interferon-induced GTP-binding protein Mx3	Collar	4.51762	6.06767e-05	0.000482453
PE_Scaf12427_7.1	OG0010433	actin-binding protein, cofilin/tropomyosin family	Collar	4.34087	6.90055e-10	1.57257e-08
PE_Scaf7409_1.2	OG0011465	cholecystokinin/sulfakinin 1	Collar	5.28856	8.12998e-06	8.01497e-05
PE_Scaf7099_3.1	OG0011786	---NA---	Collar	5.69674	4.72719e-16	3.13527e-14
PE_Scaf5879_1.0	OG0012125	---NA---	Collar	8.62856	0.000614273	0.00370026
PE_Scaf11912_3.2	OG0012570	---NA---	Collar	11.8406	0.000132997	0.000968596
PE_Scaf2201_0.5	OG0012737	hypothetical protein CAPTEDRAFT_185237	Collar	14.4005	8.26566e-07	1.02173e-05
PE_Scaf6064_0.2	OG0012772	carboxypeptidase D	Collar	6.81279	7.00574e-08	1.09463e-06
PE_Scaf12344_3.7	OG0012774	---NA---	Collar	26.5519	8.07412e-05	0.000625443		+
PE_Scaf5680_16.9	OG0013395	---NA---	Collar	7.86056	3.26185e-05	0.00027638
PE_Scaf3992_12.3	OG0013633	---NA---	Collar	8.50509	3.64715e-25	8.5548e-23
PE_Scaf5997_5.6	OG0013675	zinc finger protein ZIC 4-like	Collar	35.9905	2.56397e-12	8.90168e-11
PE_Scaf829_2.4	OG0013883	hypothetical protein CAPTEDRAFT_220817	Collar	8.95171	7.61806e-27	2.25424e-24
PE_Scaf1531_1.8	OG0013923	---NA---	Collar	8.22249	3.02202e-05	0.000258255		+
PE_Scaf9539_21.0	OG0014208	beta-1,3-galactosyltransferase 1-like	Collar	11.5016	2.98207e-05	0.000255261
PE_Scaf10879_1.5	OG0014235	PREDICTED: uncharacterized protein LOC106012572	Collar	20.3414	0.000577208	0.00350332		+
PE_Scaf11210_2.3	OG0014863	hypothetical protein CAPTEDRAFT_200338	Collar	5.117	1.94996e-09	4.13969e-08
PE_Scaf4282_8.9	OG0015592	homeobox protein MSH-D-like	Collar	42.7464	2.64133e-36	1.5876e-33
PE_Scaf6773_2.8	OG0016366	uncharacterized protein LOC106151505	Collar	4.39464	4.64474e-10	1.09348e-08		+
PE_Scaf6195_4.6	OG0016390	---NA---	Collar	7.93703	5.04163e-10	1.17141e-08
PE_Scaf11154_5.10	OG0016823	zinc metalloproteinase dpy-31	Collar	5.70672	0.000199823	0.00139354		+
PE_Scaf6032_3.4	OG0016845	Collagen alpha-4(VI) chain	Collar	82.6173	9.59499e-15	5.21328e-13		+
PE_Scaf5413_2.6	OG0016848	---NA---	Collar	229.638	8.16268e-27	2.3788e-24
PE_Scaf4161_0.1	OG0016849	uncharacterized protein LOC106151505	Collar	4.28044	1.8585e-05	0.000169013
PE_Scaf6773_3.6	OG0016850	galaxin-like isoform X2	Collar	6.20411	6.83148e-08	1.06913e-06
PE_Scaf1738_0.9	OG0016875	---NA---	Collar	11.8272	9.38335e-08	1.43011e-06
PE_Scaf8529_3.7	OG0016908	thioredoxin domain-containing protein 3 homolog isoform X2	Collar	7.88545	5.22432e-07	6.7349e-06
PE_Scaf4922_2.5	OG0018934	suppressor of tumorigenicity 14 protein homolog	Collar	14.0111	1.42287e-07	2.06859e-06
PE_Scaf10639_7.7	OG0019003	---NA---	Collar	12.4776	4.05955e-11	1.15848e-09		+
PE_Scaf9445_1.11	OG0019158	---NA---	Collar	6.27774	5.06204e-07	6.55405e-06
PE_Scaf10387_0.0	OG0019181	---NA---	Collar	9.15148	7.85745e-20	9.10423e-18
PE_Scaf8409_2.11	OG0019278	Polycystic kidney disease protein 1-like 2	Collar	5.35252	2.9389e-12	1.00941e-10
PE_Scaf7580_0.6	OG0019296	hypothetical protein LOTGIDRAFT_239083	Collar	10.6563	5.36165e-06	5.51734e-05
PE_Scaf5360_2.7	OG0019303	---NA---	Collar	8.35821	6.05551e-07	7.71005e-06		+
PE_Scaf5855_13.5	OG0019309	---NA---	Collar	13.4597	7.72979e-23	1.32745e-20
PE_Scaf371_7.6	OG0019312	---NA---	Collar	7.61486	8.89452e-05	0.000679957
PE_Scaf4343_0.4	OG0019344	discoidin, CUB and LCCL domain-containing protein 2-like	Collar	6.88522	0.00185727	0.00950326		+
PE_Scaf4145_7.3	OG0019382	Monocarboxylate transporter 12	Collar	4.27123	1.71892e-07	2.45995e-06
PE_Scaf1619_3.4	OG0019399	---NA---	Collar	9.17526	1.67976e-08	3.02798e-07
PE_Scaf4918_3.1	OG0019407	---NA---	Collar	5.08972	5.14332e-13	2.06097e-11		+
PE_Scaf4531_4.4	OG0019423	---NA---	Collar	23.0017	1.39486e-07	2.03095e-06		+
PE_Scaf12408_0.11	OG0019425	---NA---	Collar	4.5196	0.000354407	0.00229517		+
PE_Scaf900_1.6	OG0019432	---NA---	Collar	14.7873	0.000748188	0.00436345
PE_Scaf433_0.12	OG0019438	chymotrypsin-like elastase family member 2A	Collar	4.77379	6.45029e-09	1.24438e-07		+
PE_Scaf4467_3.6	OG0075703	---NA---	Collar	22.3606	8.15375e-05	0.000630596
PE_Scaf662_0.1	OG0075721	---NA---	Collar	18.0943	2.69378e-06	2.9489e-05
PE_Scaf5273_0.0	OG0075725	hypothetical protein	Collar	6.77688	6.85619e-05	0.000539133
PE_Scaf6854_0.2	OG0075783	---NA---	Collar	4.35229	1.06221e-08	1.9797e-07
PE_Scaf9539_23.6	OG0075834	minor histocompatibility antigen H13-like	Collar	4.63528	3.80691e-06	4.04319e-05
PE_Scaf9876_0.9	OG0075854	---NA---	Collar	9.90133	3.60415e-12	1.21405e-10
PE_Scaf8817_14.9	OG0075914	---NA---	Collar	4.59631	1.21819e-08	2.24455e-07
PE_Scaf218_0.3	OG0075996	---NA---	Collar	71.8893	3.64566e-15	2.08692e-13
PE_Scaf10219_8.0	OG0076230	---NA---	Collar	5.52886	5.36131e-05	0.000431462
PE_Scaf6944_0.1	OG0076283	---NA---	Collar	10.1842	2.51845e-20	3.08535e-18
PE_Scaf6232_4.1	OG0076351	serum paraoxonase/arylesterase 2-like	Collar	5.46306	0.00143411	0.00756963
PE_Scaf7067_0.5	OG0076454	---NA---	Collar	7.30352	0.000161515	0.00114804		+
PE_Scaf1738_0.7	OG0076517	---NA---	Collar	4.28475	1.49287e-05	0.000139185
PE_Scaf12186_0.4	OG0076815	NA	Collar	13.3868	0.000269175	0.00181025
PE_Scaf9445_1.12	OG0076907	---NA---	Collar	6.75956	3.2482e-11	9.49482e-10
PE_Scaf8522_1.0	OG0077188	---NA---	Collar	4.60234	1.62635e-05	0.000150463
PE_Scaf12022_2.0	OG0077470	---NA---	Collar	21.4671	0.000989089	0.00552866
PE_Scaf12022_2.11	OG0077471	mucin-2 isoform X1	Collar	1249.01	8.94794e-41	7.17103e-38
PE_Scaf8635_5.7	OG0077897	---NA---	Collar	7.02168	9.16032e-07	1.11866e-05	+
PE_Scaf5680_16.0	OG0077968	---NA---	Collar	4.68683	0.000658735	0.00392142
PE_Scaf8668_1.5	OG0078023	---NA---	Collar	4.55785	5.53845e-11	1.54693e-09
PE_Scaf8810_3.5	OG0078040	---NA---	Collar	5.165	0.000815512	0.00468785
PE_Scaf8810_3.0	OG0078041	---NA---	Collar	7.93081	0.00195143	0.00991646		+
PE_Scaf2182_0.2	OG0078138	---NA---	Collar	11.0636	8.9338e-07	1.09517e-05
PE_Scaf4754_0.2	OG0078181	---NA---	Collar	6.52331	5.14236e-08	8.29766e-07
PE_Scaf110_14.2	OG0078199	---NA---	Collar	4.88747	0.00148502	0.00780618
PE_Scaf2758_0.0	OG0078439	---NA---	Collar	9.57051	2.72707e-06	2.98025e-05
PE_Scaf12050_3.2	OG0078460	---NA---	Collar	22.985	0.00161319	0.00841782
PE_Scaf11752_1.0	OG0078466	---NA---	Collar	21.4671	0.000989089	0.00552866
PE_Scaf7929_4.3	OG0078643	---NA---	Collar	8.36802	7.97316e-07	9.89823e-06
PE_Scaf4534_0.1	OG0078760	---NA---	Opisthosoma	9.51096	0.000619423	9.36139e-07		+
PE_Scaf8529_3.6	OG0000105	hypothetical protein CAPTEDRAFT_216416	Collar	6.44833	6.42777e-05	0.000164278	+
PE_Scaf4788_0.7	OG0000001	Retrovirus-related Pol polyprotein from transposon 412	Opisthosoma	17.258	7.20345e-08	6.07681e-06
PE_Scaf3938_1.5	OG0000002	neuropeptide CCHamide-1 receptor-like	Opisthosoma	16.6789	0.000156092	0.00239225
PE_Scaf7233_3.11	OG0000005	teneurin-a isoform X3	Opisthosoma	34.3281	2.74911e-09	3.77688e-07
PE_Scaf3373_1.2	OG0000008	microfibril-associated glycoprotein 4-like	Collar	4.46939	0.000768088	1.11831e-08
PE_Scaf8750_8.38	OG0000009	Lox5 homeobox protein	Opisthosoma	41.1931	4.3821e-12	1.2967e-09
PE_Scaf8750_10.1	OG0000009	homeobox hox lox4	Opisthosoma	24.9188	6.27779e-09	7.7402e-07
PE_Scaf9646_8.7	OG0000009	Homeobox protein Nkx-2.2a	Opisthosoma	9.36955	2.35408e-05	0.000600508
PE_Scaf6376_9.3	OG0000012	cartilage matrix protein	Opisthosoma	4.18965	8.57898e-06	0.00027044
PE_Scaf9947_3.5	OG0000017	organic cation transporter protein-like	Opisthosoma	5.85476	6.09045e-13	2.39069e-10
PE_Scaf1189_0.6	OG0000020	sodium- and chloride-dependent glycine transporter 1 isoform X5	Opisthosoma	4.18035	1.02132e-06	5.10235e-05
PE_Scaf6494_5.2	OG0000020	sodium- and chloride-dependent glycine transporter 2	Opisthosoma	13.387	5.01098e-06	0.000180489
PE_Scaf1491_0.13	OG0000032	predicted protein	Opisthosoma	16.9907	0.000127225	0.00205808
PE_Scaf1905_1.3	OG0000033	predicted protein	Opisthosoma	4.45803	1.29631e-06	6.18691e-05
PE_Scaf12312_7.9	OG0000034	hypothetical protein HELRODRAFT_142747, partial	Opisthosoma	12.6779	7.72087e-09	9.11062e-07
PE_Scaf10060_0.3	OG0000038	neuronal acetylcholine receptor subunit alpha-3	Opisthosoma	61.6896	3.53553e-12	1.11936e-09
PE_Scaf9497_0.1	OG0000038	neuronal acetylcholine receptor subunit alpha-10-like	Opisthosoma	15.7423	2.48119e-06	0.000102307
PE_Scaf3557_11.0	OG0000043	protein ALP1-like	Opisthosoma	5.07615	2.23604e-07	1.51972e-05
PE_Scaf3034_0.4	OG0000048	PREDICTED: uncharacterized protein LOC107334191	Opisthosoma	4.02438	1.19106e-09	1.77588e-07
PE_Scaf3895_1.0	OG0000052	putative RNA-directed DNA polymerase from mobile element jockey-like	Opisthosoma	4.66472	2.74887e-05	0.000676976
PE_Scaf10139_0.3	OG0000055	transcription factor 15-like	Opisthosoma	9.22142	2.67162e-07	1.73601e-05
PE_Scaf273_6.9	OG0000068	sushi, von Willebrand factor type A, EGF and pentraxin domain-containing protein 1-like	Opisthosoma	4.08961	1.79702e-06	8.09457e-05
PE_Scaf11331_1.4	OG0000072	Forkhead box protein B1	Opisthosoma	27.83	6.83049e-06	0.000231055
PE_Scaf11135_7.28	OG0000078	carboxypeptidase inhibitor SmCI-like	Opisthosoma	4.1155	2.96919e-05	0.000712088
PE_Scaf9241_4.9	OG0000083	2-hydroxyacylsphingosine 1-beta-galactosyltransferase-like	Opisthosoma	5.48122	2.46564e-06	0.000101987
PE_Scaf9241_4.24	OG0000083	UDP-glucuronosyltransferase 1-2-like isoform X2	Opisthosoma	5.60934	3.71669e-06	0.000140901
PE_Scaf10419_3.3	OG0000096	dorsal-ventral patterning protein tolloid isoform X1	Opisthosoma	22.6269	5.74604e-08	5.02361e-06
PE_Scaf2852_4.11	OG0000101	hematopoietic prostaglandin D synthase-like	Opisthosoma	7.67619	1.24529e-05	0.000362359
PE_Scaf11921_1.1	OG0000105	hypothetical protein CAPTEDRAFT_188799, partial	Opisthosoma	97.6036	1.72799e-12	6.15485e-10
PE_Scaf6813_10.7	OG0000105	---NA---	Opisthosoma	17.577	1.59415e-10	3.09715e-08
PE_Scaf12216_0.7	OG0000105	matrilin-4	Opisthosoma	21.1419	9.2412e-10	1.46897e-07
PE_Scaf6724_7.8	OG0000105	SCO-spondin	Opisthosoma	19.5772	1.24543e-09	1.84267e-07
PE_Scaf11982_8.4	OG0000105	hypothetical protein CAPTEDRAFT_198366	Opisthosoma	19.7893	1.01148e-06	5.07959e-05
PE_Scaf5802_14.13	OG0000109	universal stress protein A-like protein isoform X1	Opisthosoma	8.03316	3.15439e-05	0.000743523
PE_Scaf11819_1.8	OG0000112	low-density lipoprotein receptor-related protein 4	Opisthosoma	6.10902	4.22048e-08	3.88405e-06
PE_Scaf8633_9.9	OG0000126	synapse differentiation-inducing gene protein 1-like	Opisthosoma	24.1169	8.24941e-06	0.000264742
PE_Scaf7230_7.40	OG0000154	histone H3	Opisthosoma	11.0047	2.47514e-05	0.000626632
PE_Scaf9141_0.1	OG0000163	predicted protein	Opisthosoma	31.2888	1.81024e-07	1.27539e-05
PE_Scaf4635_0.5	OG0000165	serpin family protein	Opisthosoma	90.7104	1.9904e-13	9.57085e-11
PE_Scaf10829_6.5	OG0000165	serpin family protein	Opisthosoma	25.2893	2.72111e-07	1.75108e-05
PE_Scaf3640_7.5	OG0000165	serpin B3-like	Opisthosoma	28.3485	8.79096e-06	0.000276283
PE_Scaf3640_7.21	OG0000165	serpin B3	Opisthosoma	19.6339	0.000120967	0.00198357
PE_Scaf7230_7.4	OG0000175	histone H2A	Opisthosoma	6.34573	1.90387e-06	8.43826e-05
PE_Scaf7230_7.5	OG0000227	Histone H4 type VIII	Opisthosoma	15.5847	1.04363e-21	1.97581e-18
PE_Scaf10745_1.50	OG0000227	histone H3-like	Opisthosoma	4.34482	3.52084e-05	0.000808691
PE_Scaf12379_7.14	OG0000228	aquaporin AQPAe.a-like	Opisthosoma	20.3877	3.93185e-09	5.10981e-07
PE_Scaf2395_1.2	OG0000232	---NA---	Opisthosoma	7.36388	8.39031e-06	0.000267184
PE_Scaf11041_2.3	OG0000253	cathepsin L1-like	Opisthosoma	48.9456	1.71628e-10	3.26841e-08
PE_Scaf7906_0.3	OG0000253	cathepsin L1-like	Opisthosoma	27.0625	4.29467e-10	7.37533e-08
PE_Scaf204_0.0	OG0000281	fas-associated death domain protein-like	Opisthosoma	18.9626	8.32541e-05	0.00151783
PE_Scaf9799_1.7	OG0000292	arylacetamide deacetylase-like	Opisthosoma	21.1642	1.69925e-07	1.2287e-05
PE_Scaf9620_8.3	OG0000292	neutral cholesterol ester hydrolase 1-like	Opisthosoma	20.6682	0.000146636	0.00228002
PE_Scaf9620_7.4	OG0000292	arylacetamide deacetylase-like	Opisthosoma	19.1176	0.000170578	0.00253248
PE_Scaf10893_4.6	OG0000292	neutral cholesterol ester hydrolase 1-like isoform X1	Opisthosoma	17.4647	0.000258278	0.00345941
PE_Scaf8949_0.5	OG0000307	dimethylaniline monooxygenase [N-oxide-forming] 5-like	Opisthosoma	8.37021	1.29718e-15	9.98001e-13
PE_Scaf6494_10.4	OG0000367	NFX1-type zinc finger-containing protein 1	Opisthosoma	12.5237	3.77669e-05	0.0008496
PE_Scaf9757_1.6	OG0000395	protein-glutamine gamma-glutamyltransferase K-like isoform X1	Opisthosoma	7.90352	1.73136e-08	1.83983e-06
PE_Scaf311_12.5	OG0000405	failed axon connections homolog	Opisthosoma	5.14627	1.819e-10	3.43006e-08
PE_Scaf8314_11.2	OG0000435	D-aspartate oxidase	Opisthosoma	5.77565	3.63429e-09	4.7878e-07
PE_Scaf12427_13.3	OG0000455	neuroglian isoform X1	Opisthosoma	18.2703	2.65221e-14	1.4575e-11
PE_Scaf713_1.6	OG0000491	polyketide synthase 2	Opisthosoma	31.1436	3.72305e-10	6.45127e-08
PE_Scaf6303_1.10	OG0000494	multidrug and toxin extrusion protein 2-like	Opisthosoma	12.5848	4.67488e-11	1.07044e-08
PE_Scaf3431_2.3	OG0000526	uncharacterized protein LOC110453903 isoform X2	Opisthosoma	21.489	4.32533e-12	1.2967e-09
PE_Scaf7866_0.2	OG0000559	probable S-adenosylmethionine-dependent methyltransferase At5g38100	Opisthosoma	6.23295	3.20017e-06	0.000125873
PE_Scaf3308_1.6	OG0000559	probable S-adenosylmethionine-dependent methyltransferase At5g38100	Opisthosoma	9.16552	2.75494e-05	0.000677603
PE_Scaf9622_0.1	OG0000578	LPXTG cell wall anchor domain-containing protein	Opisthosoma	20.2894	9.48753e-06	0.000293024
PE_Scaf9402_6.8	OG0000670	sorbitol dehydrogenase-like	Opisthosoma	5.2557	2.73382e-06	0.000109775
PE_Scaf3294_5.11	OG0000689	protein FAM234B-like	Opisthosoma	18.8788	6.19124e-08	5.31618e-06
PE_Scaf1105_0.5	OG0000689	protein FAM234B-like	Opisthosoma	12.2936	1.9196e-06	8.48612e-05
PE_Scaf3294_6.8	OG0000689	protein FAM234B-like	Collar	6.32419	0.000342229	6.78478e-05
PE_Scaf8327_0.1	OG0000690	cyclin-dependent kinase 12-like	Opisthosoma	8.35402	6.85933e-06	0.000231055
PE_Scaf7007_0.5	OG0000710	Angiotensin-converting enzyme	Opisthosoma	15.4815	4.35413e-08	3.95034e-06
PE_Scaf12625_0.3	OG0000710	angiotensin-converting enzyme	Opisthosoma	10.1151	2.09915e-05	0.000551571
PE_Scaf10305_21.9	OG0000828	NADPH oxidase 5	Opisthosoma	21.256	2.81136e-06	0.000112281
PE_Scaf4620_1.6	OG0000842	thyrotropin-releasing hormone receptor-like	Opisthosoma	9.88273	5.73566e-07	3.24469e-05
PE_Scaf1124_0.1	OG0000922	---NA---	Opisthosoma	26.5034	6.84663e-08	5.8528e-06
PE_Scaf12577_6.2	OG0000943	long-chain-fatty-acid--CoA ligase 1-like isoform X2	Opisthosoma	4.00277	2.03268e-12	7.10847e-10
PE_Scaf2896_1.3	OG0001136	mitochondrial amidoxime reducing component 2	Opisthosoma	11.0574	1.43484e-44	2.75978e-40
PE_Scaf6507_0.11	OG0001151	acyl-CoA synthetase family member 4-like isoform X1	Opisthosoma	27.9522	6.85273e-07	3.74447e-05
PE_Scaf2489_4.2	OG0001184	homeobox protein Meis1-like	Opisthosoma	4.22207	4.60554e-08	4.13939e-06
PE_Scaf9685_8.4	OG0001315	ammonium transporter Rh type A-like	Opisthosoma	12.8872	3.94843e-27	1.26573e-23
PE_Scaf7233_0.4	OG0001380	---NA---	Opisthosoma	38.5898	3.02611e-07	1.9021e-05
PE_Scaf12518_0.7	OG0001431	CD109 antigen-like	Opisthosoma	30.425	3.63855e-06	0.000138857
PE_Scaf12533_0.2	OG0001466	L-xylulose reductase	Opisthosoma	23.8822	1.18413e-14	7.34698e-12
PE_Scaf12533_1.6	OG0001466	L-xylulose reductase	Opisthosoma	7.31362	3.89225e-09	5.09276e-07
PE_Scaf5386_0.12	OG0001466	L-xylulose reductase	Opisthosoma	20.1329	8.18426e-08	6.78517e-06
PE_Scaf10605_2.3	OG0001494	exoskeleton beta-chitin-specific binding protein	Opisthosoma	48.196	7.47443e-08	6.27787e-06
PE_Scaf9099_27.11	OG0001494	exoskeleton beta-chitin-specific binding protein	Opisthosoma	22.9828	6.27428e-05	0.00124798
PE_Scaf8049_14.5	OG0001625	glutamine synthetase	Opisthosoma	13.2318	3.70728e-13	1.65828e-10
PE_Scaf8049_15.1	OG0001625	glutamine synthetase	Opisthosoma	12.5842	5.29873e-07	3.01526e-05
PE_Scaf1532_2.4	OG0001683	growth arrest and DNA damage-inducible protein GADD45 alpha-like	Opisthosoma	8.58571	3.47726e-07	2.12322e-05
PE_Scaf7601_2.6	OG0001747	---NA---	Opisthosoma	27.3277	8.8973e-07	4.63769e-05
PE_Scaf7601_2.5	OG0001747	hypothetical protein CAPTEDRAFT_188799, partial	Opisthosoma	18.8273	7.79537e-05	0.00143963
PE_Scaf7099_1.8	OG0001846	ecdysone-induced protein 75B, isoforms C/D-like isoform X1	Opisthosoma	9.97966	2.46137e-06	0.000101987
PE_Scaf4548_4.4	OG0001914	runt-related transcription factor 1 isoform X5	Opisthosoma	10.4958	8.10126e-06	0.000262323
PE_Scaf3092_7.6	OG0001947	zinc transporter 7	Opisthosoma	5.92554	3.68548e-05	0.00083396
PE_Scaf6979_4.26	OG0002079	Papilin	Opisthosoma	4.95021	2.33348e-05	0.000597633
PE_Scaf6020_2.5	OG0002081	cathepsin B	Opisthosoma	4.87011	7.62445e-06	0.000249787
PE_Scaf7144_3.2	OG0002098	Homeobox protein extradenticle	Opisthosoma	4.96432	6.64498e-06	0.000226212
PE_Scaf3270_1.5	OG0002117	plectin-like isoform X4	Opisthosoma	4.64201	3.04174e-05	0.000724966
PE_Scaf769_1.0	OG0002149	signal peptide, CUB and EGF-like domain-containing protein 1 isoform X1	Opisthosoma	27.7024	5.731e-08	5.02361e-06
PE_Scaf8763_1.6	OG0002163	protein hunchback isoform X7	Opisthosoma	4.55308	8.08366e-09	9.4231e-07
PE_Scaf8516_1.10	OG0002232	F-box protein	Opisthosoma	4.20844	4.70373e-07	2.7752e-05
PE_Scaf1696_3.3	OG0002314	calcitonin gene-related peptide type 1 receptor-like isoform X1	Opisthosoma	6.35165	2.19797e-10	4.06497e-08
PE_Scaf3936_1.8	OG0002335	cytidine deaminase	Opisthosoma	5.22601	4.48801e-05	0.000971006
PE_Scaf4468_6.4	OG0002363	LPXTG cell wall anchor domain-containing protein	Opisthosoma	18.5744	8.89948e-10	1.42644e-07
PE_Scaf3810_2.2	OG0002562	Cat eye syndrome critical region protein 5	Opisthosoma	7.16823	2.91506e-05	0.000700854
PE_Scaf5302_11.5	OG0002588	protein IFH1-like isoform X5	Opisthosoma	4.27942	1.37262e-05	0.000394044
PE_Scaf3045_2.3	OG0002600	S-antigen protein-like	Opisthosoma	40.2281	5.96045e-08	5.16411e-06
PE_Scaf6618_0.5	OG0002600	S-antigen protein-like	Opisthosoma	22.9139	3.99571e-05	0.00088643
PE_Scaf8180_0.7	OG0002772	ester hydrolase C11orf54 homolog isoform X1	Opisthosoma	10.9998	1.30949e-05	0.000378747
PE_Scaf5910_3.3	OG0002996	pyrroline-5-carboxylate reductase 2	Opisthosoma	5.23161	1.44842e-07	1.07981e-05
PE_Scaf3229_0.4	OG0003085	delta-1-pyrroline-5-carboxylate synthase isoform X1	Collar	6.39813	2.60547e-06	5.19628e-05
PE_Scaf12081_2.4	OG0003493	transmembrane protein 180	Opisthosoma	8.90999	4.97334e-12	1.42772e-09
PE_Scaf8216_7.6	OG0003505	uncharacterized protein LOC110044736	Opisthosoma	8.4364	2.10877e-05	0.00055233
PE_Scaf7008_0.0	OG0003761	Dynein heavy chain	Opisthosoma	19.9062	0.000113894	0.00190159
PE_Scaf5971_0.2	OG0003910	3-hydroxybutyrate dehydrogenase	Opisthosoma	6.3055	4.29851e-05	0.000936326
PE_Scaf8870_0.12	OG0004152	1,2-dihydroxy-3-keto-5-methylthiopentene dioxygenase	Opisthosoma	6.36434	2.16275e-05	0.000564428
PE_Scaf12047_1.18	OG0004256	40S ribosomal protein SA	Opisthosoma	4.68258	4.14099e-05	0.000910261
PE_Scaf1040_5.6	OG0004780	Feeding circuit activating peptide	Opisthosoma	4.1486	2.23831e-06	9.56702e-05
PE_Scaf3551_0.2	OG0005050	NCK-interacting protein with SH3 domain-like	Opisthosoma	11.9853	1.79329e-05	0.000490641
PE_Scaf11360_1.12	OG0005221	uncharacterized protein LOC106173269	Opisthosoma	7.60578	4.56277e-05	0.000982758
PE_Scaf5430_3.14	OG0005333	60S ribosomal protein L35a	Opisthosoma	4.39242	1.08773e-05	0.000327815
PE_Scaf8759_1.3	OG0005670	GTP-binding protein Rhes	Opisthosoma	16.9571	5.906e-13	2.36658e-10
PE_Scaf1945_0.4	OG0005698	predicted protein	Opisthosoma	16.4357	0.000144219	0.00225155
PE_Scaf11301_0.5	OG0006091	WD repeat-containing protein 43-like	Opisthosoma	6.18613	3.60712e-08	3.40095e-06
PE_Scaf37_3.9	OG0006501	40S ribosomal protein S18	Opisthosoma	4.83485	8.25857e-06	0.000264742
PE_Scaf8211_5.3	OG0006621	exosome complex component RRP4	Opisthosoma	9.81016	1.29309e-14	7.7723e-12
PE_Scaf10535_1.11	OG0006651	40S ribosomal protein S17	Opisthosoma	4.17393	2.01908e-05	0.000537882
PE_Scaf7956_0.6	OG0006788	Krox-like protein	Opisthosoma	5.55865	1.17143e-05	0.000345042
PE_Scaf12567_1.10	OG0007352	pathogen-related protein-like	Opisthosoma	7.5395	9.50527e-07	4.85625e-05
PE_Scaf7912_0.3	OG0007623	60S ribosomal protein L11	Opisthosoma	4.05896	3.10276e-05	0.000734956
PE_Scaf7548_2.5	OG0007834	U11/U12 small nuclear ribonucleoprotein 48 kDa protein	Opisthosoma	4.31171	3.06854e-05	0.000727748
PE_Scaf8554_0.0	OG0008336	uncharacterized protein LOC110977620	Opisthosoma	4.81509	3.73749e-05	0.000842531
PE_Scaf1546_4.9	OG0008772	F-box/LRR-repeat protein 16	Opisthosoma	14.9126	1.05201e-07	8.4286e-06
PE_Scaf7656_6.6	OG0008937	circumsporozoite protein	Opisthosoma	21.1012	9.28247e-05	0.00164368
PE_Scaf4479_0.5	OG0009009	hypothetical protein CAPTEDRAFT_222613	Opisthosoma	5.41559	2.18751e-05	0.000568575
PE_Scaf6111_2.9	OG0009844	---NA---	Opisthosoma	4.24991	2.27111e-08	2.29908e-06
PE_Scaf10013_0.1	OG0009946	---NA---	Opisthosoma	5.81008	5.39072e-06	0.00019201
PE_Scaf8255_2.5	OG0010108	mitochondrial ubiquitin ligase activator of NFKB 1-like	Opisthosoma	6.06661	1.66777e-07	1.21507e-05
PE_Scaf9739_0.0	OG0010251	NADH dehydrogenase subunit 5 (mitochondrion)	Opisthosoma	41.746	1.12997e-21	1.97581e-18
PE_Scaf202_1.4	OG0010361	nuclear protein 1	Opisthosoma	10.6286	2.99138e-12	9.75189e-10
PE_Scaf9221_0.2	OG0010743	L-lactate dehydrogenase-like	Opisthosoma	4.33226	6.32272e-12	1.76248e-09
PE_Scaf5323_13.2	OG0011039	hypothetical protein KP79_PYT25218	Opisthosoma	245.133	1.19783e-18	1.53594e-15
PE_Scaf11553_0.0	OG0011060	PREDICTED: uncharacterized protein K02A2.6-like	Opisthosoma	19.5861	7.44119e-07	3.98674e-05
PE_Scaf3380_5.20	OG0011084	microfibril-associated glycoprotein 4-like	Opisthosoma	11.1673	2.07441e-05	0.00054882
PE_Scaf6816_2.1	OG0011379	Retrovirus-related Pol polyprotein from transposon TNT 1-94	Opisthosoma	11.0148	3.21984e-05	0.000756829
PE_Scaf3938_2.0	OG0011380	---NA---	Opisthosoma	11.2214	6.36087e-07	3.52579e-05
PE_Scaf9739_0.3	OG0011470	cytochrome c oxidase subunit III (mitochondrion)	Opisthosoma	47.5935	5.03581e-27	1.3837e-23
PE_Scaf10882_1.0	OG0011472	Dynein heavy chain	Opisthosoma	24.5337	5.10024e-08	4.5627e-06
PE_Scaf9766_3.5	OG0011744	uncharacterized protein LOC106178672	Opisthosoma	18.5694	1.60341e-06	7.41347e-05
PE_Scaf4678_0.0	OG0012117	Dynein heavy chain	Opisthosoma	36.7739	2.87472e-07	1.82161e-05
PE_Scaf8562_11.5	OG0012737	leukocyte cell-derived chemotaxin 1-like	Opisthosoma	18.3404	3.70992e-05	0.000838504
PE_Scaf10005_4.3	OG0012778	---NA---	Opisthosoma	24.3885	2.7121e-07	1.75108e-05
PE_Scaf9739_0.1	OG0012846	NADH dehydrogenase subunit 4L (mitochondrion)	Opisthosoma	38.9161	1.08424e-21	1.97581e-18
PE_Scaf8931_4.5	OG0013153	High-affinity choline transporter 1	Opisthosoma	47.0878	1.11664e-12	4.1303e-10
PE_Scaf8931_5.0	OG0013153	high-affinity choline transporter 1-like	Opisthosoma	41.5946	5.51338e-08	4.88683e-06
PE_Scaf1177_1.0	OG0013293	---NA---	Opisthosoma	6.12039	2.71173e-06	0.000109116
PE_Scaf10437_0.7	OG0013400	hypothetical protein T07_1074	Opisthosoma	12.8202	3.57345e-08	3.40095e-06
PE_Scaf12233_0.3	OG0013402	---NA---	Opisthosoma	5.13861	3.35635e-05	0.000780605
PE_Scaf8704_7.10	OG0013911	hypothetical protein CAPTEDRAFT_207026	Opisthosoma	11.8008	1.23119e-05	0.000360182
PE_Scaf2110_3.3	OG0014211	hypothetical protein BRAFLDRAFT_105498	Opisthosoma	9.11793	1.68053e-09	2.35937e-07
PE_Scaf3337_1.5	OG0014792	hypothetical protein CAPTEDRAFT_221455	Opisthosoma	7.51372	3.58163e-05	0.000816222
PE_Scaf2450_2.27	OG0014798	---NA---	Opisthosoma	13.6187	1.92365e-06	8.48612e-05
PE_Scaf12623_0.1	OG0014871	caspase recruitment domain-containing protein 10	Opisthosoma	4.22751	3.16534e-07	1.9703e-05
PE_Scaf11599_6.0	OG0015334	Transposon Ty3-G Gag-Pol polyprotein	Opisthosoma	11.224	1.92522e-05	0.000516453
PE_Scaf10090_0.4	OG0015363	cathepsin L1-like	Opisthosoma	22.6562	7.94265e-07	4.18545e-05
PE_Scaf7382_2.4	OG0015386	---NA---	Opisthosoma	9.19649	5.18526e-07	2.96825e-05
PE_Scaf4091_7.16	OG0015788	Sodium-coupled monocarboxylate transporter 1	Opisthosoma	4.11054	4.22533e-09	5.418e-07
PE_Scaf2338_5.10	OG0016172	---NA---	Opisthosoma	15.7579	1.63234e-07	1.19378e-05
PE_Scaf4419_0.5	OG0016862	ribonuclease E/G	Opisthosoma	16.798	0.000366394	0.00459102
PE_Scaf110_13.2	OG0016883	---NA---	Opisthosoma	20.5529	2.89707e-05	0.000700854
PE_Scaf1597_2.6	OG0016921	---NA---	Opisthosoma	8.85243	8.35177e-06	0.00026684
PE_Scaf12440_2.2	OG0018906	---NA---	Opisthosoma	6.77937	7.70676e-07	4.08352e-05
PE_Scaf2367_1.3	OG0018929	---NA---	Opisthosoma	4.24409	4.66094e-06	0.000171085
PE_Scaf6599_2.2	OG0018964	---NA---	Opisthosoma	12.8685	5.81348e-10	9.72317e-08
PE_Scaf5916_4.4	OG0018985	---NA---	Opisthosoma	9.16569	2.96835e-06	0.000117961
PE_Scaf8232_0.3	OG0019234	---NA---	Opisthosoma	8.75818	2.82437e-08	2.77163e-06
PE_Scaf11136_0.4	OG0019346	---NA---	Opisthosoma	10.5969	6.99239e-07	3.7992e-05
PE_Scaf10618_2.2	OG0019363	NupC/NupG family nucleoside CNT transporter	Opisthosoma	6.22503	5.85953e-08	5.09965e-06
PE_Scaf1957_0.2	OG0019389	Cathepsin L	Opisthosoma	19.83	2.07257e-05	0.00054882
PE_Scaf2003_0.0	OG0075537	---NA---	Opisthosoma	15.7429	2.62334e-05	0.000651904
PE_Scaf2096_0.1	OG0075620	zinc finger protein 420-like isoform X1	Opisthosoma	77.3399	7.20443e-15	4.65164e-12
PE_Scaf7103_0.0	OG0075852	---NA---	Opisthosoma	47.5346	9.57612e-08	7.80453e-06
PE_Scaf7528_0.0	OG0075879	---NA---	Opisthosoma	36.4702	2.29902e-08	2.30309e-06
PE_Scaf907_1.9	OG0076004	---NA---	Opisthosoma	5.30641	6.58992e-06	0.000224735
PE_Scaf4857_7.0	OG0076039	---NA---	Opisthosoma	4.44638	1.87373e-11	4.83238e-09
PE_Scaf6280_0.1	OG0076124	---NA---	Opisthosoma	10.3883	6.3333e-06	0.000219091
PE_Scaf1719_0.0	OG0076141	---NA---	Opisthosoma	4.33793	2.32461e-09	3.21666e-07
PE_Scaf4797_0.1	OG0076160	---NA---	Opisthosoma	36.9028	2.04459e-08	2.12571e-06
PE_Scaf6232_4.1	OG0076351	serum paraoxonase/arylesterase 2-like	Collar	5.46306		0.00756963
PE_Scaf275_0.5	OG0076448	---NA---	Opisthosoma	14.5597	7.19212e-06	0.000239331
PE_Scaf6450_0.0	OG0076449	---NA---	Opisthosoma	14.2711	1.11843e-05	0.000332486
PE_Scaf4468_13.1	OG0076627	---NA---	Opisthosoma	19.1215	3.58184e-08	3.40095e-06
PE_Scaf7233_1.3	OG0076666	---NA---	Opisthosoma	18.0119	5.34677e-16	4.67454e-13
PE_Scaf6137_1.2	OG0076724	---NA---	Opisthosoma	5.00178	1.22863e-06	5.93755e-05
PE_Scaf11847_0.1	OG0076731	serine protease hepsin isoform X1	Opisthosoma	16.3403	7.20024e-05	0.0013739
PE_Scaf10769_0.0	OG0076795	---NA---	Opisthosoma	46.0913	9.31665e-11	1.92684e-08
PE_Scaf9646_12.0	OG0076812	---NA---	Opisthosoma	9.88395	3.01695e-06	0.00011891
PE_Scaf12427_5.0	OG0076846	---NA---	Opisthosoma	21.8802	6.6596e-05	0.00129411
PE_Scaf8314_17.0	OG0076854	---NA---	Opisthosoma	10.7996	2.84537e-05	0.000693863
PE_Scaf7623_5.3	OG0077057	---NA---	Opisthosoma	6.69698	4.11008e-05	0.000905535
PE_Scaf8695_6.4	OG0077062	---NA---	Opisthosoma	44.6551	1.20126e-07	9.27913e-06
PE_Scaf1348_0.5	OG0077205	---NA---	Opisthosoma	25.6219	2.90818e-05	0.000700854
PE_Scaf5300_1.0	OG0077220	---NA---	Opisthosoma	23.0895	2.05534e-05	0.000546782
PE_Scaf4377_1.0	OG0077364	---NA---	Opisthosoma	16.4577	2.21977e-05	0.00057463
PE_Scaf635_0.0	OG0077454	---NA---	Opisthosoma	14.8833	2.43444e-05	0.000618547
PE_Scaf11472_5.3	OG0077598	---NA---	Opisthosoma	8.29704	1.09955e-08	1.24405e-06
PE_Scaf11383_7.3	OG0077608	---NA---	Opisthosoma	5.78114	8.01392e-06	0.000259932
PE_Scaf4482_5.3	OG0077728	---NA---	Opisthosoma	8.03145	1.46344e-08	1.59027e-06
PE_Scaf148_4.0	OG0077935	---NA---	Opisthosoma	18.3071	2.59954e-05	0.000648503
PE_Scaf12312_5.0	OG0078037	---NA---	Opisthosoma	5.99408	1.05609e-07	8.4286e-06
PE_Scaf6368_2.2	OG0078105	---NA---	Opisthosoma	116.485	2.41387e-12	8.14533e-10
PE_Scaf6448_0.2	OG0078107	---NA---	Opisthosoma	21.5771	6.81594e-05	0.00131402
PE_Scaf110_14.2	OG0078199	---NA---	Collar	4.88747		0.00780618
PE_Scaf11841_3.6	OG0078269	---NA---	Opisthosoma	15.2208	7.40601e-06	0.000244814
PE_Scaf12448_15.0	OG0078301	---NA---	Opisthosoma	21.7538	8.90296e-06	0.000279347
PE_Scaf5113_0.0	OG0078553	---NA---	Opisthosoma	37.6965	5.00447e-07	2.90069e-05
PE_Scaf11041_2.8	OG0078556	cathepsin L1-like	Opisthosoma	19.8469	5.92732e-05	0.00119503
PE_Scaf5637_1.2	OG0078720	---NA---	Opisthosoma	7.69765	4.90089e-06	0.000178192
PE_Scaf433_0.14	OG0078727	---NA---	Opisthosoma	7.98507	1.61763e-07	1.18754e-05
PE_Scaf153_3.5	OG0000165	leukocyte elastase inhibitor-like isoform X2	Opisthosoma	70.1943	1.54511e-15	1.14302e-12	+	+
PE_Scaf12027_5.3	OG0078147	---NA---	Opisthosoma	20.8224	0.000113703	0.00190127	+	+
PE_Scaf5344_0.0	OG0000006	low affinity immunoglobulin epsilon Fc receptor	Opisthosoma	12.1694	2.05582e-14	1.19823e-11		+
PE_Scaf6695_2.3	OG0000006	low affinity immunoglobulin epsilon Fc receptor	Opisthosoma	22.6639	9.43287e-12	2.55538e-09		+
PE_Scaf11296_5.4	OG0000006	low affinity immunoglobulin epsilon Fc receptor	Opisthosoma	21.4656	5.56109e-11	1.21548e-08		+
PE_Scaf8049_16.4	OG0000006	macrophage mannose receptor 1-like	Opisthosoma	18.8641	2.66845e-05	0.000662258		+
PE_Scaf7757_2.6	OG0000008	microfibril-associated glycoprotein 4-like	Opisthosoma	5.93175	2.93925e-05	0.000705786		+
PE_Scaf2810_0.5	OG0000013	trypsin-3-like	Collar	6.12689	0.000162832	1.972e-06		+
PE_Scaf10666_0.8	OG0000089	neurogenic locus notch homolog protein 1-like	Opisthosoma	9.79245	2.7993e-07	1.78876e-05		+
PE_Scaf11016_4.11	OG0000112	low-density lipoprotein receptor-related protein 2-like	Opisthosoma	5.78139	3.37814e-09	4.48104e-07		+
PE_Scaf11220_2.8	OG0000145	predicted protein	Opisthosoma	103.391	1.40021e-19	1.92368e-16		+
PE_Scaf11220_2.9	OG0000145	galaxin	Opisthosoma	28.5392	1.17732e-11	3.14509e-09		+
PE_Scaf6984_0.0	OG0000145	predicted protein	Opisthosoma	12.1378	1.96577e-05	0.000525134		+
PE_Scaf12592_4.5	OG0000145	---NA---	Opisthosoma	8.91864	2.08253e-05	0.000549456		+
PE_Scaf8746_0.3	OG0000165	serpin B3-like isoform X2	Opisthosoma	26.1949	7.25534e-15	4.65164e-12		+
PE_Scaf3640_8.25	OG0000165	serpin B4-like	Opisthosoma	82.8164	5.27956e-13	2.16058e-10		+
PE_Scaf3640_7.4	OG0000165	serpin B4-like	Opisthosoma	27.7166	1.03145e-06	5.1396e-05		+
PE_Scaf10829_6.4	OG0000165	serpin B3-like	Opisthosoma	33.4421	1.97156e-06	8.67756e-05		+
PE_Scaf9791_0.8	OG0000165	serpin family protein	Collar	4.14691	0.00019156	0.000696571		+
PE_Scaf4029_1.7	OG0000249	carboxypeptidase B-like	Opisthosoma	28.8911	3.56125e-18	4.28107e-15		+
PE_Scaf11249_6.5	OG0000253	cathepsin L1-like	Opisthosoma	10.2827	4.77859e-07	2.80218e-05		+
PE_Scaf11249_5.8	OG0000253	cathepsin L1-like	Opisthosoma	9.63822	1.67228e-06	7.64004e-05		+
PE_Scaf11249_3.5	OG0000253	cathepsin L1-like	Opisthosoma	7.97447	1.03929e-05	0.000316795		+
PE_Scaf3508_1.6	OG0000274	zinc transporter ZIP8	Opisthosoma	43.9999	4.42972e-13	1.89336e-10		+
PE_Scaf10893_3.6	OG0000292	arylacetamide deacetylase-like	Opisthosoma	17.5355	5.55572e-05	0.0011368		+
PE_Scaf12082_3.14	OG0000301	collagen triple helix repeat-containing protein 1-like	Opisthosoma	4.94813	2.29009e-06	9.65954e-05		+
PE_Scaf4996_2.5	OG0000349	Lipoxygenase homology domain-containing protein 1	Opisthosoma	11.2888	4.87212e-06	0.000177818		+
PE_Scaf11921_2.6	OG0000362	hypothetical protein C0Q70_03459	Opisthosoma	25.1815	2.14498e-31	1.03141e-27		+
PE_Scaf10657_9.6	OG0000362	predicted protein	Opisthosoma	25.1478	2.2645e-06	9.59369e-05		+
PE_Scaf10657_9.7	OG0000362	discoidin, CUB and LCCL domain-containing protein 2-like	Opisthosoma	21.8149	3.68249e-06	0.000139978		+
PE_Scaf11921_0.1	OG0000362	hypothetical protein C0Q70_03242	Opisthosoma	22.9582	3.04997e-05	0.000726029		+
PE_Scaf2893_2.21	OG0000375	putative defense protein 3	Collar	10.0153	2.59951e-06	3.94388e-07		+
PE_Scaf5802_14.2	OG0000765	3-mercaptopyruvate sulfurtransferase	Opisthosoma	22.0702	1.36746e-05	0.000393151		+
PE_Scaf7555_1.25	OG0000902	hemoglobin subunit B1	Opisthosoma	29.3766	1.06881e-07	8.49482e-06		+
PE_Scaf8839_0.9	OG0000922	lysozyme 1-like	Opisthosoma	45.2303	3.37403e-35	2.1632e-31		+
PE_Scaf9725_0.5	OG0000922	lysozyme 1-like	Opisthosoma	81.9921	1.29181e-20	1.91129e-17		+
PE_Scaf8839_0.11	OG0000922	lysozyme	Opisthosoma	25.3197	5.511e-06	0.000195209		+
PE_Scaf7226_1.1	OG0000922	lysozyme	Collar	5.79777	0.000300409	6.74934e-11		+
PE_Scaf116_1.10	OG0001053	ileal sodium/bile acid cotransporter	Opisthosoma	22.421	3.98335e-05	0.000885731		+
PE_Scaf7233_1.4	OG0001380	---NA---	Opisthosoma	121.52	4.18489e-28	1.60984e-24		+
PE_Scaf8795_1.9	OG0001380	---NA---	Opisthosoma	102.625	3.02735e-11	7.18866e-09		+
PE_Scaf7233_2.5	OG0001380	---NA---	Opisthosoma	11.0528	6.3851e-07	3.52905e-05		+
PE_Scaf1497_0.0	OG0001380	---NA---	Opisthosoma	30.2954	2.19147e-06	9.45084e-05		+
PE_Scaf8795_1.21	OG0001380	---NA---	Opisthosoma	21.1382	1.62807e-05	0.00045252		+
PE_Scaf11982_10.14	OG0001425	tRNA wybutosine-synthesizing protein 5	Opisthosoma	5.55012	2.22705e-08	2.2772e-06		+
PE_Scaf7631_8.2	OG0001494	exoskeleton beta-chitin-specific binding protein	Opisthosoma	1820.42	1.75273e-39	1.6856e-35		+
PE_Scaf7631_7.5	OG0001494	exoskeleton beta-chitin-specific binding protein	Opisthosoma	273.453	3.30633e-16	3.02828e-13		+
PE_Scaf7631_6.3	OG0001494	exoskeleton beta-chitin-specific binding protein	Opisthosoma	79.199	3.10968e-09	4.15358e-07		+
PE_Scaf7631_4.6	OG0001494	exoskeleton beta-chitin-specific binding protein	Opisthosoma	41.7232	7.57019e-07	4.04093e-05		+
PE_Scaf7631_4.4	OG0001494	exoskeleton beta-chitin-specific binding protein	Opisthosoma	40.8765	9.79035e-07	4.94252e-05		+
PE_Scaf4467_0.4	OG0001494	exoskeleton beta-chitin-specific binding protein	Opisthosoma	39.2778	1.27064e-06	6.07949e-05		+
PE_Scaf10605_1.1	OG0001494	exoskeleton beta-chitin-specific binding protein	Opisthosoma	29.7272	1.03181e-05	0.000315014		+
PE_Scaf10274_1.2	OG0001839	APGW-amide-related neuropeptide	Opisthosoma	14.9188	5.05493e-13	2.11362e-10		+
PE_Scaf1444_7.3	OG0002143	---NA---	Opisthosoma	9.61829	1.75449e-07	1.25449e-05		+
PE_Scaf8463_1.5	OG0002753	predicted protein	Opisthosoma	21.4433	2.35447e-06	9.84474e-05		+
PE_Scaf3141_20.4	OG0003747	Aminopeptidase YwaD	Opisthosoma	9.60082	2.53096e-06	0.000103575		+
PE_Scaf819_6.10	OG0004690	autocrine proliferation repressor protein A-like	Opisthosoma	9.00587	1.02746e-05	0.000314184		+
PE_Scaf3173_0.4	OG0005239	VCBS repeat-containing protein	Opisthosoma	44.6621	1.33407e-07	1.01022e-05		+
PE_Scaf1819_4.4	OG0005239	putative secreted esterase	Opisthosoma	24.8412	6.84982e-06	0.000231055		+
PE_Scaf3620_2.7	OG0006544	protein disulfide-isomerase	Opisthosoma	6.89981	1.78629e-06	8.0841e-05		+
PE_Scaf12312_0.3	OG0008485	lipoxygenase homology domain-containing protein 1-like	Opisthosoma	24.3657	2.52128e-05	0.000633085		+
PE_Scaf6599_0.3	OG0008933	---NA---	Opisthosoma	47.953	1.88374e-07	1.32233e-05		+
PE_Scaf9470_12.2	OG0010636	hypothetical protein CAPTEDRAFT_191851	Opisthosoma	18.7847	1.25994e-13	6.21376e-11		+
PE_Scaf10390_1.1	OG0011259	partner of bursicon	Opisthosoma	11.7162	1.85998e-08	1.95491e-06		+
PE_Scaf870_5.4	OG0011910	---NA---	Opisthosoma	9.95922	2.52895e-05	0.000634183		+
PE_Scaf3638_1.4	OG0011937	---NA---	Opisthosoma	9.09699	4.23086e-05	0.000927894		+
PE_Scaf3660_4.9	OG0012770	---NA---	Opisthosoma	6.48969	4.60003e-11	1.06599e-08		+
PE_Scaf6213_6.0	OG0013194	---NA---	Opisthosoma	10.9322	1.17088e-05	0.000345042		+
PE_Scaf1853_5.0	OG0013391	---NA---	Opisthosoma	9.66532	2.85971e-11	6.87545e-09		+
PE_Scaf7631_0.3	OG0013404	exoskeleton beta-chitin-specific binding protein	Opisthosoma	53.8782	1.1128e-07	8.73615e-06		+
PE_Scaf6139_4.5	OG0015331	---NA---	Opisthosoma	25.2484	9.00503e-09	1.04339e-06		+
PE_Scaf6139_4.8	OG0015331	---NA---	Opisthosoma	17.9549	4.28996e-08	3.9292e-06		+
PE_Scaf6261_1.2	OG0015331	---NA---	Opisthosoma	14.5328	4.95653e-07	2.89769e-05		+
PE_Scaf9599_0.6	OG0015341	---NA---	Opisthosoma	9.03618	6.01227e-06	0.000209873		+
PE_Scaf9625_2.2	OG0015352	---NA---	Opisthosoma	12.3823	2.72213e-07	1.75108e-05		+
PE_Scaf342_0.2	OG0015358	---NA---	Opisthosoma	10.1015	1.22185e-06	5.91964e-05		+
PE_Scaf1546_4.16	OG0015368	---NA---	Opisthosoma	23.6078	1.09859e-09	1.66381e-07		+
PE_Scaf11135_10.5	OG0015383	---NA---	Opisthosoma	34.7797	1.7076e-06	7.78296e-05		+
PE_Scaf6261_2.1	OG0016839	---NA---	Opisthosoma	11.3485	6.44739e-07	3.55327e-05		+
PE_Scaf3060_0.10	OG0016852	---NA---	Opisthosoma	13.3869	6.11491e-07	3.42492e-05		+
PE_Scaf9625_1.0	OG0016853	---NA---	Opisthosoma	14.2689	2.67184e-10	4.75834e-08		+
PE_Scaf6508_0.2	OG0016857	---NA---	Opisthosoma	7.29156	2.25115e-05	0.000580411		+
PE_Scaf1460_0.7	OG0016871	---NA---	Opisthosoma	11.4177	4.50376e-05	0.000973318		+
PE_Scaf3105_10.1	OG0016910	---NA---	Opisthosoma	9.39652	1.1805e-06	5.73377e-05		+
PE_Scaf3105_11.2	OG0016911	---NA---	Opisthosoma	10.7572	1.00529e-05	0.000309247		+
PE_Scaf11355_2.8	OG0016917	---NA---	Opisthosoma	9.06839	4.64652e-06	0.000171026		+
PE_Scaf6599_1.4	OG0018963	---NA---	Opisthosoma	9.00004	4.28718e-05	0.000935661		+
PE_Scaf3715_1.2	OG0018990	---NA---	Opisthosoma	12.4895	7.8969e-10	1.28719e-07		+
PE_Scaf5511_2.14	OG0019047	---NA---	Opisthosoma	4.4818	6.06572e-14	3.15319e-11		+
PE_Scaf11834_0.1	OG0019062	---NA---	Opisthosoma	9.32855	2.63808e-07	1.72003e-05		+
PE_Scaf2100_25.5	OG0019085	---NA---	Opisthosoma	14.1718	1.99246e-06	8.72961e-05		+
PE_Scaf1460_0.6	OG0019090	---NA---	Opisthosoma	15.0489	2.07151e-08	2.14212e-06		+
PE_Scaf12659_0.4	OG0019093	---NA---	Opisthosoma	4.96812	6.66724e-11	1.39389e-08		+
PE_Scaf505_3.3	OG0019232	---NA---	Opisthosoma	9.22961	1.54015e-06	7.15538e-05		+
PE_Scaf8635_1.2	OG0019300	---NA---	Collar	4.23925	0.000645106	0.000320447		+
PE_Scaf6717_0.7	OG0019433	---NA---	Opisthosoma	19.1207	1.90337e-05	0.000513456		+
PE_Scaf6139_4.9	OG0075560	---NA---	Opisthosoma	16.7288	4.64402e-18	5.2543e-15		+
PE_Scaf9350_1.14	OG0075606	---NA---	Opisthosoma	24.8963	2.07202e-06	9.03702e-05		+
PE_Scaf5492_0.3	OG0075645	---NA---	Opisthosoma	30.0132	6.19132e-06	0.000214566		+
PE_Scaf7272_5.0	OG0075689	---NA---	Opisthosoma	25.8877	3.00437e-05	0.000718732		+
PE_Scaf12039_8.0	OG0075726	---NA---	Opisthosoma	12.1997	7.10476e-07	3.84938e-05		+
PE_Scaf341_0.1	OG0075731	RNA-directed DNA polymerase from mobile element jockey-like	Opisthosoma	8.46857	3.44213e-05	0.000796702		+
PE_Scaf7881_0.8	OG0076212	---NA---	Opisthosoma	72.8322	2.62386e-12	8.70126e-10		+
PE_Scaf1981_0.4	OG0076242	---NA---	Opisthosoma	11.7202	8.12337e-06	0.000262597		+
PE_Scaf7233_2.3	OG0076667	---NA---	Opisthosoma	36.1574	1.5727e-12	5.7074e-10		+
PE_Scaf7233_3.12	OG0076668	---NA---	Opisthosoma	19.5833	3.318e-06	0.000129187		+
PE_Scaf7233_3.13	OG0076669	---NA---	Opisthosoma	49.2946	2.23344e-11	5.50743e-09		+
PE_Scaf3831_0.0	OG0076713	---NA---	Opisthosoma	20.5978	1.75739e-06	7.99093e-05		+
PE_Scaf4874_13.0	OG0076806	---NA---	Opisthosoma	7.43607	4.27537e-05	0.000935523		+
PE_Scaf8695_7.0	OG0077063	---NA---	Opisthosoma	197.09	6.70182e-21	1.07419e-17		+
PE_Scaf4601_4.10	OG0077083	---NA---	Opisthosoma	18.8857	0.000161959	0.00244707		+
PE_Scaf4601_4.9	OG0077084	---NA---	Opisthosoma	115.113	1.88431e-11	4.83238e-09		+
PE_Scaf12047_1.5	OG0077108	---NA---	Opisthosoma	24.7102	1.11915e-06	5.46339e-05		+
PE_Scaf8795_1.20	OG0077253	---NA---	Opisthosoma	248.503	1.68218e-15	1.19833e-12		+
PE_Scaf7791_0.0	OG0077881	---NA---	Opisthosoma	10.4132	7.82942e-07	4.13712e-05		+
PE_Scaf8642_1.9	OG0078456	---NA---	Opisthosoma	39.4229	1.31859e-10	2.61461e-08		+
PE_Scaf4290_1.0	OG0078582	---NA---	Opisthosoma	9.43259	3.03637e-05	0.000724586		+
PE_Scaf8420_5.7	OG0078605	---NA---	Opisthosoma	4.22429	3.40049e-06	0.000131865		+
PE_Scaf4534_0.1	OG0078760	---NA---	Opisthosoma	9.51096	7.98205e-09	9.36139e-07		+
PE_Scaf769_0.4	OG0002149	uncharacterized protein LOC112561514	Opisthosoma	9.53682	0.00261982	0.0193865	+	+
PE_Scaf7106_0.2	OG0008485	lipoxygenase homology domain-containing protein 1-like	Opisthosoma	9.9124	0.00459537	0.0288426	+	+
PE_Scaf627_0.1	OG0075736	---NA---	Opisthosoma	11.1281	0.00235151	0.0178912	+	+
PE_Scaf11982_6.4	OG0000105	collagen alpha-3(VI) chain-like isoform X18	Opisthosoma	5.03845	0.00417555	0.0269324	+	+
PE_Scaf2339_7.5	OG0005748	60S ribosomal protein L12	Opisthosoma	4.04962	4.69071e-05	0.00100357
PE_Scaf1105_0.4	OG0000832	selenium-dependent glutathione peroxidase	Opisthosoma	5.81827	4.73508e-05	0.0010097		+
PE_Scaf4854_5.4	OG0005544	40S ribosomal protein S15Aa	Opisthosoma	4.27957	4.84824e-05	0.00102926
PE_Scaf4944_2.22	OG0000171	Y+L amino acid transporter 2-like isoform X1	Opisthosoma	5.00121	4.87715e-05	0.00103426
PE_Scaf2620_0.3	OG0009882	keratin-associated protein 5-1-like isoform X3	Opisthosoma	12.6007	4.95979e-05	0.00104373
PE_Scaf3629_9.4	OG0018983	DNA replication ATP-dependent helicase/nuclease DNA2	Opisthosoma	6.80595	5.0361e-05	0.00105632		+
PE_Scaf12378_3.3	OG0003522	calcium-binding mitochondrial carrier protein SCaMC-2-like	Opisthosoma	5.41107	5.29442e-05	0.00109734
PE_Scaf5099_0.3	OG0001488	tartrate-resistant acid phosphatase type 5 isoform X1	Opisthosoma	5.46214	5.62374e-05	0.00114462		+
PE_Scaf363_0.0	OG0077893	---NA---	Opisthosoma	7.30609	5.7647e-05	0.00116772
PE_Scaf3294_5.9	OG0000689	protein FAM234B-like	Opisthosoma	5.57522	5.91589e-05	0.00119398
PE_Scaf516_0.0	OG0078057	---NA---	Opisthosoma	11.3599	6.12737e-05	0.00122637
PE_Scaf4435_1.6	OG0006459	lysyl oxidase homolog 3A	Opisthosoma	4.73393	6.147e-05	0.00122902		+
PE_Scaf9965_7.5	OG0019164	---NA---	Opisthosoma	10.2779	6.18699e-05	0.00123573
PE_Scaf7874_0.4	OG0000010	putative RNA-directed DNA polymerase from transposon BS	Opisthosoma	12.1868	6.2485e-05	0.00124661
PE_Scaf11296_0.2	OG0004062	protein slowmo	Opisthosoma	4.41756	6.34635e-05	0.00125971
PE_Scaf7725_9.0	OG0000650	nidogen-1 isoform X4	Opisthosoma	9.51361	6.37641e-05	0.00126307
PE_Scaf6032_3.0	OG0076020	---NA---	Opisthosoma	10.9767	6.39638e-05	0.00126572
PE_Scaf10899_3.6	OG0000745	Protein crumbs-like 2	Opisthosoma	15.205	6.42644e-05	0.00126794
PE_Scaf1950_0.2	OG0076705	---NA---	Opisthosoma	13.9421	6.44923e-05	0.00126794
PE_Scaf10501_3.9	OG0016913	---NA---	Opisthosoma	5.36307	6.46016e-05	0.00126794		+
PE_Scaf8931_6.3	OG0000459	high affinity choline transporter 1 isoform X2	Opisthosoma	14.502	6.61679e-05	0.00128951
PE_Scaf992_2.26	OG0004114	60S acidic ribosomal protein P2	Opisthosoma	4.03924	6.72022e-05	0.00130168		+
PE_Scaf4548_8.30	OG0005425	60S ribosomal protein L8	Opisthosoma	4.98242	6.79951e-05	0.00131307
PE_Scaf6724_12.18	OG0001180	metalloreductase STEAP4-like	Opisthosoma	5.90014	6.96271e-05	0.0013352
PE_Scaf7558_0.0	OG0011765	DNA-directed RNA polymerase II subunit RPB1-like	Opisthosoma	5.6784	7.18501e-05	0.00137236
PE_Scaf6903_1.4	OG0018993	---NA---	Opisthosoma	4.68456	7.2496e-05	0.00137922		+
PE_Scaf7685_16.8	OG0005288	gastric intrinsic factor-like protein 2	Opisthosoma	8.39934	7.40009e-05	0.00139542
PE_Scaf2480_2.4	OG0003643	uncharacterized protein LOC112572038	Opisthosoma	4.82706	7.44182e-05	0.00139918		+
PE_Scaf9685_5.6	OG0002099	ethanolamine kinase 1-like	Opisthosoma	4.03129	7.56988e-05	0.00141486
PE_Scaf4981_4.4	OG0000179	carbonic anhydrase-like	Opisthosoma	12.1069	7.76277e-05	0.00143843
PE_Scaf819_6.11	OG0004690	autocrine proliferation repressor protein A-like	Opisthosoma	8.90952	7.77889e-05	0.00143963
PE_Scaf6168_1.8	OG0007685	oligosaccharyltransferase complex subunit ostc-B	Opisthosoma	7.62957	7.90311e-05	0.00145602
PE_Scaf10829_2.0	OG0078337	---NA---	Opisthosoma	15.1317	7.92667e-05	0.00145618
PE_Scaf1650_0.15	OG0002155	collagen-like protein	Opisthosoma	14.4436	8.28169e-05	0.00151129
PE_Scaf12448_2.16	OG0005477	40S ribosomal protein S10-like	Opisthosoma	4.12057	8.58406e-05	0.00154907
PE_Scaf342_0.4	OG0015358	---NA---	Opisthosoma	12.4926	8.68988e-05	0.00156207		+
PE_Scaf10668_0.3	OG0000267	pancreatic lipase-related protein 2	Opisthosoma	10.7775	8.70559e-05	0.00156256
PE_Scaf7542_6.3	OG0000307	dimethylaniline monooxygenase [N-oxide-forming] 5-like	Opisthosoma	9.74328	8.75715e-05	0.00156916
PE_Scaf2139_6.8	OG0011165	neurogenic locus notch homolog protein 3	Opisthosoma	4.49791	9.00339e-05	0.00160641		+
PE_Scaf8963_0.8	OG0016929	usherin isoform C	Opisthosoma	8.3046	9.17844e-05	0.00163008		+
PE_Scaf10201_0.0	OG0010406	---NA---	Opisthosoma	14.3844	9.30093e-05	0.00164425
PE_Scaf12190_0.7	OG0000423	uncharacterized protein LOC110462107	Opisthosoma	10.6508	9.36374e-05	0.0016508
PE_Scaf4957_0.10	OG0075573	---NA---	Opisthosoma	15.3228	9.42036e-05	0.00165774
PE_Scaf10265_1.2	OG0000285	4-coumarate--CoA ligase 1-like	Opisthosoma	5.79636	9.43086e-05	0.00165807
PE_Scaf8174_1.8	OG0000369	frizzled-5-like	Opisthosoma	5.33702	9.66452e-05	0.00168682		+
PE_Scaf11819_2.7	OG0005052	prolow-density lipoprotein receptor-related protein 1-like isoform X2	Opisthosoma	4.48894	9.65773e-05	0.00168682
PE_Scaf341_3.8	OG0001187	pantetheinase	Opisthosoma	8.51944	9.75928e-05	0.0016972
PE_Scaf2708_0.7	OG0078421	---NA---	Opisthosoma	10.5362	0.000100753	0.00173957
PE_Scaf735_18.3	OG0011102	predicted protein	Opisthosoma	8.24978	0.000101117	0.00174293
PE_Scaf11762_6.0	OG0076970	---NA---	Opisthosoma	4.05764	0.000101769	0.00175082
PE_Scaf145_7.6	OG0019224	---NA---	Opisthosoma	7.77646	0.000102509	0.00176042		+
PE_Scaf110_15.2	OG0000110	glycine receptor subunit alpha-1	Opisthosoma	12.4814	0.000103733	0.00177509
PE_Scaf4816_7.7	OG0009508	uncharacterized protein LOC110460107 isoform X1	Opisthosoma	5.53825	0.000103594	0.00177509
PE_Scaf9829_12.10	OG0007653	60S ribosomal protein L14-like	Opisthosoma	4.47338	0.000105655	0.00180317
PE_Scaf11501_3.11	OG0016920	---NA---	Opisthosoma	7.95114	0.000105984	0.00180558
PE_Scaf9643_0.11	OG0016864	---NA---	Opisthosoma	6.08835	0.000107588	0.0018281
PE_Scaf8815_5.9	OG0007018	60S ribosomal protein L10a	Opisthosoma	4.19607	0.000109733	0.0018563
PE_Scaf1119_9.12	OG0078317	---NA---	Opisthosoma	7.33388	0.000113409	0.00189844
PE_Scaf3141_24.3	OG0013478	allatostatin-C neuropeptide precursor	Opisthosoma	5.25504	0.000115245	0.00191584		+
PE_Scaf5700_0.12	OG0000423	Inositol phosphoceramide mannosyltransferase 3	Opisthosoma	9.23033	0.00011672	0.00193368
PE_Scaf5632_3.12	OG0002748	predicted protein	Opisthosoma	4.67244	0.000118433	0.001957
PE_Scaf8310_3.14	OG0008155	RNA-binding protein PNO1	Opisthosoma	4.36078	0.000118699	0.00195971
PE_Scaf6599_3.7	OG0000084	Innexin unc-9	Opisthosoma	7.87677	0.000119318	0.00196487
PE_Scaf2486_2.4	OG0078092	---NA---	Opisthosoma	9.43213	0.000121088	0.00198383
PE_Scaf8928_11.11	OG0019231	---NA---	Opisthosoma	5.54352	0.000121652	0.00199001
PE_Scaf6273_1.6	OG0006064	60S acidic ribosomal protein P1	Opisthosoma	4.16347	0.00012262	0.00199532
PE_Scaf2305_1.5	OG0000986	CKLF-like MARVEL transmembrane domain-containing protein 4	Opisthosoma	5.53304	0.000126852	0.00205723
PE_Scaf7055_2.6	OG0000145	galaxin-like isoform X2	Opisthosoma	7.95368	0.000127113	0.00205808		+
PE_Scaf1628_0.16	OG0019196	---NA---	Opisthosoma	9.4958	0.000130401	0.00209711		+
PE_Scaf4715_7.6	OG0011315	Monocarboxylate transporter	Opisthosoma	7.01104	0.000131927	0.00210631
PE_Scaf12585_8.3	OG0000606	---NA---	Opisthosoma	8.2959	0.000136662	0.0021652		+
PE_Scaf1988_0.3	OG0078157	---NA---	Opisthosoma	12.6988	0.000137746	0.00217628
PE_Scaf9772_2.6	OG0000352	gamma-glutamyltranspeptidase 1-like	Opisthosoma	6.08439	0.000140779	0.0022116
PE_Scaf7874_0.5	OG0016895	---NA---	Opisthosoma	12.4253	0.000141616	0.00222173		+
PE_Scaf3323_1.1	OG0076958	---NA---	Opisthosoma	10.9044	0.000142942	0.00223706
PE_Scaf11603_16.6	OG0005118	60S ribosomal protein L17	Opisthosoma	4.43569	0.000143798	0.0022468
PE_Scaf8231_4.4	OG0000362	---NA---	Opisthosoma	12.3323	0.000148228	0.00229651
PE_Scaf12533_1.8	OG0076824	L-xylulose reductase	Opisthosoma	11.0353	0.000150212	0.00231876
PE_Scaf8750_8.0	OG0000009	sex combs reduced homeobox protein	Opisthosoma	7.62307	0.000155321	0.00238667
PE_Scaf11244_1.10	OG0000192	L-rhamnose-binding lectin SML-like	Opisthosoma	5.99967	0.000156307	0.00239364
PE_Scaf10367_0.8	OG0000178	hypothetical protein BSL78_16310	Opisthosoma	9.85209	0.000157002	0.00239855
PE_Scaf10320_3.4	OG0018988	---NA---	Opisthosoma	5.11123	0.000158832	0.00241163
PE_Scaf1224_2.10	OG0011714	CLUMA_CG005672, isoform A	Opisthosoma	5.98937	0.000160041	0.0024238
PE_Scaf3889_3.3	OG0000281	---NA---	Opisthosoma	7.42988	0.000160629	0.00243079
PE_Scaf6589_8.2	OG0009307	neural cadherin	Opisthosoma	5.62834	0.00016385	0.00246211		+
PE_Scaf10196_7.5	OG0000007	monocarboxylate transporter 13-like isoform X1	Opisthosoma	6.07253	0.00016901	0.00251801
PE_Scaf1928_0.2	OG0077917	---NA---	Opisthosoma	5.72521	0.000173796	0.00257374
PE_Scaf9174_8.9	OG0010113	A-kinase anchor protein 9 isoform X1	Opisthosoma	6.23286	0.000177235	0.00260423
PE_Scaf5386_0.11	OG0001466	L-xylulose reductase	Opisthosoma	6.89496	0.000181441	0.00264219
PE_Scaf10005_1.3	OG0012778	---NA---	Opisthosoma	6.05804	0.000182798	0.00265436		+
PE_Scaf4335_13.3	OG0002217	neuroplastin isoform X1	Opisthosoma	4.27993	0.000182554	0.00265436
PE_Scaf1949_4.1	OG0000072	hepatocyte nuclear factor 3-alpha	Opisthosoma	7.90731	0.000189579	0.002732
PE_Scaf4746_1.3	OG0000007	Monocarboxylate transporter 12	Opisthosoma	11.327	0.00019173	0.00274999
PE_Scaf7547_3.6	OG0009981	normal mucosa of esophagus-specific gene 1 protein-like	Opisthosoma	6.03069	0.000191441	0.00274999
PE_Scaf2051_1.9	OG0000173	multidrug resistance protein 3-like	Opisthosoma	13.5505	0.000196946	0.00281416
PE_Scaf9539_2.0	OG0000076	uncharacterized protein K02A2.6-like	Opisthosoma	14.2604	0.00020777	0.00293163
PE_Scaf3936_2.1	OG0078339	---NA---	Opisthosoma	7.59471	0.000209393	0.00293493		+
PE_Scaf10642_1.6	OG0016828	---NA---	Opisthosoma	6.82188	0.000209832	0.00293687		+
PE_Scaf12577_13.3	OG0000097	PREDICTED: uncharacterized protein LOC102807375	Opisthosoma	8.79204	0.000219574	0.00305199
PE_Scaf11704_2.5	OG0006150	translocation protein SEC62	Opisthosoma	4.02876	0.000221379	0.00307437
PE_Scaf6574_1.0	OG0005228	---NA---	Opisthosoma	11.3067	0.000228742	0.00316065
PE_Scaf2973_11.5	OG0019197	---NA---	Opisthosoma	6.18483	0.000230062	0.0031725		+
PE_Scaf8469_10.7	OG0000188	probable cytochrome P450 CYP44	Opisthosoma	6.33771	0.000230424	0.00317414
PE_Scaf10621_8.0	OG0077683	---NA---	Opisthosoma	9.66249	0.000231116	0.00317748
PE_Scaf2488_7.5	OG0001232	predicted protein	Opisthosoma	9.44634	0.000232745	0.0031953
PE_Scaf9098_1.8	OG0000006	perlucin 1	Opisthosoma	6.51355	0.000237182	0.00323769		+
PE_Scaf3141_21.1	OG0004779	---NA---	Opisthosoma	5.81001	0.000237348	0.00323769		+
PE_Scaf2603_0.2	OG0016675	hypothetical protein XENTR_v90000263mg	Opisthosoma	11.4407	0.000239141	0.00325524		+
PE_Scaf10829_3.1	OG0000165	leukocyte elastase inhibitor-like	Opisthosoma	12.1693	0.000241618	0.00327966		+
PE_Scaf9149_3.6	OG0002595	predicted protein	Opisthosoma	4.08676	0.00024844	0.00334864
PE_Scaf3300_4.1	OG0076251	---NA---	Opisthosoma	7.1878	0.000251943	0.00338872		+
PE_Scaf8635_1.3	OG0077896	---NA---	Opisthosoma	11.9291	0.000253929	0.00341066
PE_Scaf1286_0.0	OG0018943	---NA---	Opisthosoma	10.2933	0.000253869	0.00341066
PE_Scaf2764_1.8	OG0001388	legumain	Opisthosoma	8.71759	0.00025504	0.00342319		+
PE_Scaf7232_0.5	OG0076543	---NA---	Opisthosoma	6.18676	0.000259458	0.00347038
PE_Scaf6371_2.4	OG0000750	zinc transporter ZIP3-like	Opisthosoma	13.9165	0.000264875	0.00354038
PE_Scaf6377_0.5	OG0000025	Cytochrome P450 1A5	Opisthosoma	5.38234	0.00026669	0.00355942
PE_Scaf8023_6.2	OG0002819	metal tolerance protein 9-like	Opisthosoma	4.47609	0.000266841	0.00355942
PE_Scaf9814_0.2	OG0003026	BCL-6 corepressor-like	Opisthosoma	4.4149	0.000271784	0.00361265
PE_Scaf5105_0.2	OG0076953	---NA---	Opisthosoma	15.8051	0.000271979	0.00361273
PE_Scaf3950_1.1	OG0076335	---NA---	Opisthosoma	5.72974	0.000287572	0.00378069
PE_Scaf6371_2.3	OG0000750	zinc transporter ZIP1	Opisthosoma	10.0372	0.000294212	0.00385304
PE_Scaf5594_0.3	OG0078224	---NA---	Opisthosoma	10.5271	0.000300074	0.00390767		+
PE_Scaf9989_1.2	OG0001020	sodium-coupled monocarboxylate transporter 2-like	Opisthosoma	11.8562	0.000336828	0.00431473
PE_Scaf9829_21.8	OG0000092	transcriptional regulator ERG homolog	Opisthosoma	6.06983	0.000339893	0.00434096		+
PE_Scaf934_0.1	OG0077524	Putative ATP-dependent RNA helicase YTHDC2	Opisthosoma	11.5646	0.000344784	0.00438017
PE_Scaf8795_1.18	OG0001380	---NA---	Opisthosoma	9.40329	0.000345326	0.00438416		+
PE_Scaf5479_1.5	OG0006214	ovochymase-2-like	Opisthosoma	7.79625	0.000347158	0.00440161
PE_Scaf1551_4.3	OG0000301	collagen triple helix repeat-containing protein 1-like	Opisthosoma	10.2609	0.000351585	0.00444894		+
PE_Scaf1866_2.1	OG0076808	---NA---	Opisthosoma	6.51593	0.000354437	0.00448208
PE_Scaf8545_0.1	OG0078340	---NA---	Opisthosoma	6.78776	0.000359902	0.00453196
PE_Scaf5594_1.15	OG0015382	galaxin-like isoform X1	Opisthosoma	9.14437	0.000360271	0.00453201
PE_Scaf12140_0.5	OG0077706	---NA---	Opisthosoma	7.80215	0.000363738	0.00456666
PE_Scaf8420_4.5	OG0019411	---NA---	Opisthosoma	7.50943	0.000364651	0.00457514		+
PE_Scaf8225_5.3	OG0000256	receptor-type tyrosine-protein phosphatase eta-like	Opisthosoma	7.58335	0.000374457	0.00465867
PE_Scaf4123_0.0	OG0076151	---NA---	Opisthosoma	9.85724	0.000375626	0.00466718
PE_Scaf356_0.5	OG0010204	uncharacterized protein LOC106179518	Opisthosoma	5.56907	0.000383452	0.0047308		+
PE_Scaf12157_3.4	OG0000859	alpha-1,3-mannosyl-glycoprotein 4-beta-N-acetylglucosaminyltransferase C-like	Opisthosoma	4.02406	0.000383776	0.00473176		+
PE_Scaf4367_1.4	OG0000162	kelch repeat and BTB domain-containing protein 3-like	Opisthosoma	13.9763	0.000386614	0.00476065
PE_Scaf12672_6.5	OG0000217	iroquois-class homeodomain protein IRX-6-like	Opisthosoma	4.68178	0.000392572	0.00481552
PE_Scaf6751_2.0	OG0007377	methyl-CpG-binding domain-containing protein 13-like	Opisthosoma	10.6518	0.000393458	0.00482249
PE_Scaf10893_1.6	OG0000292	neutral cholesterol ester hydrolase 1-like	Opisthosoma	13.9954	0.000397302	0.00486423		+
PE_Scaf4874_12.7	OG0000145	uncharacterized protein LOC106179518	Opisthosoma	7.7218	0.000400164	0.00489304
PE_Scaf8416_2.0	OG0000161	---NA---	Opisthosoma	15.918	0.000402834	0.00490838
PE_Scaf10662_0.0	OG0076541	---NA---	Opisthosoma	9.72204	0.000403417	0.00490838
PE_Scaf7812_3.15	OG0000128	zinc finger BED domain-containing protein 1-like	Opisthosoma	6.67802	0.000406426	0.00494025
PE_Scaf10265_3.0	OG0076308	---NA---	Opisthosoma	6.60019	0.000410297	0.00497682
PE_Scaf356_0.4	OG0019306	---NA---	Opisthosoma	10.9093	0.000413705	0.00500453		+
PE_Scaf10305_21.8	OG0019214	NADPH oxidase 5 isoform X1	Opisthosoma	11.0534	0.00041479	0.0050145
PE_Scaf2096_18.9	OG0018921	---NA---	Opisthosoma	7.29964	0.000416077	0.0050269
PE_Scaf1592_4.21	OG0000495	acetylcholine receptor subunit alpha-like isoform X2	Opisthosoma	5.31465	0.00042082	0.00507464
PE_Scaf4209_1.9	OG0003643	uncharacterized protein LOC112572038	Opisthosoma	5.52116	0.000442578	0.00528402		+
PE_Scaf12561_0.0	OG0075545	---NA---	Opisthosoma	13.289	0.000448419	0.00533058
PE_Scaf11190_0.0	OG0078611	---NA---	Opisthosoma	9.50229	0.000454949	0.00538823
PE_Scaf9350_0.2	OG0075605	---NA---	Opisthosoma	15.7365	0.000460986	0.00544575		+
PE_Scaf2086_0.1	OG0015389	---NA---	Opisthosoma	6.65888	0.000461972	0.00545127
PE_Scaf11222_0.2	OG0001861	squamous cell carcinoma antigen recognized by T-cells 3-like isoform X2	Opisthosoma	13.752	0.000463738	0.00546206
PE_Scaf4482_5.4	OG0016931	---NA---	Opisthosoma	5.71243	0.000463698	0.00546206		+
PE_Scaf182_0.13	OG0011044	erythrocyte membrane protein 3	Opisthosoma	9.89086	0.000464965	0.00547316
PE_Scaf939_3.17	OG0014225	---NA---	Opisthosoma	9.4711	0.000468349	0.00549953
PE_Scaf2957_1.0	OG0076050	---NA---	Opisthosoma	12.1951	0.000473188	0.00554281
PE_Scaf12253_7.2	OG0001224	PREDICTED: uncharacterized protein LOC105336134 isoform X2	Opisthosoma	5.94549	0.000481023	0.00561067
PE_Scaf10541_1.2	OG0001050	glutathione S-transferase Mu 3	Opisthosoma	5.22355	0.000480859	0.00561067
PE_Scaf7979_0.6	OG0078116	---NA---	Opisthosoma	6.01318	0.000484267	0.00563658		+
PE_Scaf6621_0.2	OG0077467	---NA---	Opisthosoma	14.7667	0.000487464	0.00566518
PE_Scaf4540_13.1	OG0002428	insulin-like growth factor-binding protein complex acid labile subunit	Opisthosoma	8.95354	0.000492518	0.00571701
PE_Scaf2331_0.10	OG0012131	acid-sensing ion channel 3	Opisthosoma	9.30074	0.000507852	0.00583514
PE_Scaf1506_0.2	OG0000168	sushi domain-containing protein 2	Opisthosoma	4.04808	0.000507755	0.00583514
PE_Scaf4259_0.2	OG0013692	---NA---	Opisthosoma	4.05435	0.000513796	0.00589288
PE_Scaf2220_1.6	OG0001494	exoskeleton beta-chitin-specific binding protein	Opisthosoma	10.2928	0.000514543	0.00589454		+
PE_Scaf5411_0.1	OG0076052	---NA---	Opisthosoma	13.9707	0.000544618	0.00614021
PE_Scaf456_3.5	OG0002896	CHAP domain-containing protein	Opisthosoma	6.13547	0.000545221	0.0061434		+
PE_Scaf6574_2.10	OG0016941	---NA---	Opisthosoma	5.59044	0.000549035	0.00617913
PE_Scaf11704_3.5	OG0000437	solute carrier family 2, facilitated glucose transporter member 1	Opisthosoma	6.7196	0.000551593	0.00620066
PE_Scaf1853_2.14	OG0000902	hemoglobin subunit B1	Opisthosoma	4.71228	0.000559081	0.00626652		+
PE_Scaf8592_4.17	OG0000008	microfibril-associated glycoprotein 4-like	Opisthosoma	9.4601	0.000560447	0.00627775
PE_Scaf342_0.8	OG0076394	---NA---	Opisthosoma	6.35904	0.000561019	0.00627775		+
PE_Scaf4098_2.11	OG0007374	uricase-like isoform X4	Opisthosoma	6.28356	0.000561387	0.00627775
PE_Scaf7916_2.4	OG0015344	---NA---	Opisthosoma	15.256	0.000565919	0.00631741		+
PE_Scaf1763_1.5	OG0003395	ADP-ribose pyrophosphatase, mitochondrial	Opisthosoma	5.37436	0.000575274	0.00639956
PE_Scaf9363_0.3	OG0016944	---NA---	Opisthosoma	5.48666	0.000576039	0.00640123		+
PE_Scaf7578_5.12	OG0012703	---NA---	Opisthosoma	5.433	0.000579238	0.00641766		+
PE_Scaf8006_3.2	OG0005228	predicted protein	Opisthosoma	5.14437	0.000582676	0.00644395		+
PE_Scaf3938_2.1	OG0011380	predicted protein	Opisthosoma	5.12802	0.000584989	0.00645906
PE_Scaf10378_2.12	OG0000007	monocarboxylate transporter 12	Opisthosoma	11.831	0.000590149	0.00650482
PE_Scaf4386_3.3	OG0018945	---NA---	Opisthosoma	5.38811	0.000591248	0.00651321
PE_Scaf2857_0.7	OG0004202	probable imidazolonepropionase	Opisthosoma	4.24134	0.000606739	0.00663447
PE_Scaf3944_5.15	OG0000175	histone H2A	Opisthosoma	8.01693	0.000625008	0.00679943
PE_Scaf11231_10.15	OG0016925	---NA---	Opisthosoma	4.00247	0.000625711	0.00679967		+
PE_Scaf222_5.0	OG0013270	DNA-directed RNA polymerase II subunit RPB1	Opisthosoma	11.7948	0.000629377	0.00682766
PE_Scaf274_0.0	OG0002595	predicted protein	Opisthosoma	6.01259	0.000638059	0.00690626
PE_Scaf3936_1.7	OG0078338	---NA---	Opisthosoma	10.0993	0.000640348	0.00692324		+
PE_Scaf8426_3.6	OG0077595	---NA---	Opisthosoma	6.54708	0.000646153	0.00696253
PE_Scaf11045_2.0	OG0000019	degenerin-like protein del-10	Opisthosoma	8.5954	0.000648236	0.00698106
PE_Scaf10821_1.0	OG0077379	---NA---	Opisthosoma	4.44544	0.000657304	0.0070629
PE_Scaf7542_4.9	OG0000307	dimethylaniline monooxygenase [N-oxide-forming] 5-like	Opisthosoma	4.81726	0.000659059	0.0070778
PE_Scaf8283_3.3	OG0000902	hemoglobin subunit B1	Opisthosoma	9.59772	0.000676129	0.0072208		+
PE_Scaf230_3.7	OG0008524	calcium-independent phospholipase A2-gamma-like	Opisthosoma	4.74311	0.000682253	0.00726603
PE_Scaf10318_0.10	OG0000922	lysozyme	Opisthosoma	7.71798	0.000685093	0.00728821
PE_Scaf3294_6.0	OG0077392	---NA---	Opisthosoma	7.44682	0.000687078	0.00729271
PE_Scaf1503_3.15	OG0000315	Bone morphogenetic protein 10	Opisthosoma	8.70167	0.000688292	0.007294		+
PE_Scaf3868_1.0	OG0077416	---NA---	Opisthosoma	15.1564	0.000715262	0.00751357
PE_Scaf1584_3.2	OG0005691	ankyrin repeat, PH and SEC7 domain containing protein secG-like	Opisthosoma	8.33261	0.00072611	0.00759207
PE_Scaf397_0.2	OG0003286	AP-3 complex subunit delta-1	Opisthosoma	9.09727	0.00073304	0.00764189
PE_Scaf3300_4.4	OG0076252	---NA---	Opisthosoma	8.05977	0.000736677	0.00766777		+
PE_Scaf2610_1.10	OG0002819	metal tolerance protein 9-like	Opisthosoma	5.60548	0.000743553	0.00772637
PE_Scaf71_0.3	OG0000019	---NA---	Opisthosoma	7.09328	0.000745114	0.00773277
PE_Scaf11135_8.4	OG0019349	---NA---	Opisthosoma	5.63475	0.000745103	0.00773277		+
PE_Scaf11963_2.0	OG0078027	---NA---	Opisthosoma	8.45323	0.000745979	0.00773486
PE_Scaf7854_0.0	OG0016898	---NA---	Opisthosoma	8.18624	0.000746624	0.00773737
PE_Scaf6609_3.3	OG0010776	choline binding protein PcpA	Opisthosoma	5.3726	0.000749584	0.00776387
PE_Scaf12379_3.4	OG0000177	neprilysin-1-like isoform X1	Opisthosoma	4.20559	0.000755645	0.00780982
PE_Scaf1868_1.14	OG0019122	Alpha-ketoglutarate-dependent dioxygenase abh1	Opisthosoma	6.25318	0.000759893	0.0078453		+
PE_Scaf994_1.3	OG0000277	Glucose dehydrogenase [acceptor]	Opisthosoma	5.09698	0.000770237	0.00792232
PE_Scaf12339_1.6	OG0001748	predicted protein	Opisthosoma	12.1837	0.00080237	0.00818281
PE_Scaf7367_2.3	OG0016954	calcium-activated potassium channel subunit beta-2 isoform X1	Opisthosoma	4.38413	0.000808659	0.00823385
PE_Scaf9961_1.5	OG0000302	solute carrier organic anion transporter family member 5A1 isoform X2	Opisthosoma	8.11893	0.000814421	0.008275
PE_Scaf4270_0.7	OG0019397	---NA---	Opisthosoma	10.5355	0.000817665	0.00829481
PE_Scaf11360_1.8	OG0016803	synaptic vesicle glycoprotein 2B-like	Opisthosoma	4.90361	0.000832252	0.00842501
PE_Scaf3738_1.8	OG0076685	---NA---	Opisthosoma	11.8941	0.000849289	0.00856593
PE_Scaf6601_2.8	OG0005879	sprouty-related, EVH1 domain-containing protein 2 isoform X1	Opisthosoma	4.30915	0.000862906	0.00866691
PE_Scaf10837_0.3	OG0000145	predicted protein	Opisthosoma	5.77104	0.000865295	0.0086754		+
PE_Scaf7798_2.7	OG0001480	paired box protein Pax-6-like isoform X1	Opisthosoma	5.2405	0.000867659	0.00868927
PE_Scaf8283_4.1	OG0002077	ras association domain-containing protein 10 isoform X3	Opisthosoma	6.31679	0.000871124	0.00870852
PE_Scaf11594_3.6	OG0007600	DNA endonuclease RBBP8	Opisthosoma	4.49591	0.000876086	0.00874903
PE_Scaf928_0.11	OG0078594	---NA---	Opisthosoma	11.406	0.000884304	0.00881041
PE_Scaf3944_5.61	OG0000227	histone H3	Opisthosoma	6.88451	0.000885496	0.00881554
PE_Scaf12039_7.2	OG0016825	---NA---	Opisthosoma	7.55663	0.000888783	0.00884369		+
PE_Scaf1584_4.9	OG0001953	LIM/homeobox protein Lhx2 isoform X2	Opisthosoma	5.4425	0.000891357	0.00886013
PE_Scaf9543_1.10	OG0002981	Cathepsin Z	Opisthosoma	9.04712	0.000920469	0.00907085
PE_Scaf5653_0.1	OG0000413	cell surface protein	Opisthosoma	7.75674	0.000934713	0.00917598
PE_Scaf11698_0.0	OG0000019	acid-sensing ion channel 5	Opisthosoma	11.5206	0.000948743	0.00927379
PE_Scaf2874_0.4	OG0000518	uncharacterized protein LOC112454551	Opisthosoma	5.20534	0.00094936	0.00927379		+
PE_Scaf1033_0.1	OG0077272	fibrinogen C domain-containing protein 1-A-like	Opisthosoma	13.0803	0.00097205	0.0094474
PE_Scaf6592_2.5	OG0000612	CD82 antigen-like	Opisthosoma	4.66583	0.000975696	0.00946849
PE_Scaf11976_5.8	OG0000178	hypothetical protein BSL78_26590	Opisthosoma	9.58323	0.000988845	0.00956712
PE_Scaf8853_4.10	OG0001271	---NA---	Opisthosoma	10.2392	0.000992681	0.00959458
PE_Scaf12357_4.14	OG0002202	sulfatase-modifying factor 2	Opisthosoma	5.38964	0.00100102	0.00964131		+
PE_Scaf3560_1.6	OG0003415	synaptic vesicle membrane protein VAT-1 homolog-like	Opisthosoma	4.27162	0.0010046	0.00966435
PE_Scaf6386_8.5	OG0019291	---NA---	Opisthosoma	8.27111	0.00102493	0.00983707		+
PE_Scaf8745_2.9	OG0076178	---NA---	Opisthosoma	6.22751	0.00104122	0.00995445
PE_Scaf7631_1.2	OG0013404	exoskeleton beta-chitin-specific binding protein	Opisthosoma	13.7404	0.00104248	0.00996078		+
PE_Scaf6310_4.0	OG0010337	---NA---	Opisthosoma	11.4686	0.00104448	0.00997496
PE_Scaf3638_1.1	OG0016890	---NA---	Opisthosoma	8.52865	0.00104693	0.00998598		+
PE_Scaf2444_1.5	OG0000559	probable S-adenosylmethionine-dependent methyltransferase At5g38100	Opisthosoma	6.08801	0.00105275	0.0100043
PE_Scaf2161_0.3	OG0076944	---NA---	Opisthosoma	13.4763	0.00108183	0.01023
PE_Scaf2075_1.0	OG0076099	---NA---	Opisthosoma	11.1573	0.00108486	0.0102459
PE_Scaf8949_0.4	OG0000307	dimethylaniline monooxygenase [N-oxide-forming] 5-like	Opisthosoma	5.42357	0.00108511	0.0102459
PE_Scaf6777_0.4	OG0000522	alkaline phosphatase-like	Opisthosoma	4.24071	0.001088	0.0102632		+
PE_Scaf2731_0.0	OG0078044	---NA---	Opisthosoma	8.91246	0.00110119	0.010344
PE_Scaf6139_3.0	OG0018903	---NA---	Opisthosoma	8.07746	0.00110222	0.010344
PE_Scaf1952_6.1	OG0014214	collagen alpha-1(VII) chain-like	Opisthosoma	8.78516	0.0011157	0.0104223
PE_Scaf11249_3.4	OG0016569	cathepsin L1-like	Opisthosoma	6.0943	0.00112232	0.0104638		+
PE_Scaf254_1.11	OG0005669	mucin-19-like isoform X1	Opisthosoma	10.9235	0.00115253	0.0107039
PE_Scaf5849_1.11	OG0001271	---NA---	Opisthosoma	13.3122	0.00115457	0.0107091
PE_Scaf2339_13.0	OG0000034	tigger transposable element-derived protein 1-like	Opisthosoma	8.68553	0.00115476	0.0107091
PE_Scaf12540_2.2	OG0016946	Integrin beta-7	Opisthosoma	10.0086	0.00119959	0.0110497		+
PE_Scaf2901_3.1	OG0000131	PREDICTED: uncharacterized protein LOC105443799	Opisthosoma	6.24102	0.00121132	0.0111369
PE_Scaf2113_2.8	OG0005703	PREDICTED: uncharacterized protein LOC102809088	Opisthosoma	9.54372	0.00121876	0.0111893		+
PE_Scaf1476_0.0	OG0076245	---NA---	Opisthosoma	10.3166	0.00123785	0.0113055
PE_Scaf6539_0.3	OG0000226	tripartite motif-containing protein 2-like isoform X4	Opisthosoma	6.4675	0.0012372	0.0113055
PE_Scaf1584_4.15	OG0001953	LIM/homeobox protein Lhx2-like isoform X2	Opisthosoma	4.11383	0.00123788	0.0113055
PE_Scaf2459_0.3	OG0000869	E3 ubiquitin-protein ligase RFWD2-like	Opisthosoma	10.7599	0.00124005	0.0113146
PE_Scaf7096_0.3	OG0000702	1-phosphatidylinositol 4,5-bisphosphate phosphodiesterase delta-4-like	Opisthosoma	4.03983	0.00125864	0.0114192
PE_Scaf3944_5.4	OG0075534	histone H2B	Opisthosoma	9.14943	0.00126483	0.0114537
PE_Scaf3109_3.8	OG0077320	procollagen C-endopeptidase enhancer, putative	Opisthosoma	7.58281	0.00127361	0.011517
PE_Scaf8207_0.2	OG0000055	hand2 protein	Opisthosoma	5.20493	0.00127585	0.0115318
PE_Scaf9350_1.4	OG0075608	---NA---	Opisthosoma	6.77685	0.00127708	0.0115321
PE_Scaf1874_2.4	OG0002979	endothelin-converting enzyme-like 1	Opisthosoma	8.97028	0.00128784	0.0115858
PE_Scaf7899_0.3	OG0010765	proline-rich extensin-like protein EPR1	Opisthosoma	7.25764	0.00131159	0.0117702
PE_Scaf2764_0.3	OG0001388	legumain	Opisthosoma	6.58913	0.00131202	0.0117702		+
PE_Scaf11976_7.4	OG0000088	P2X purinoceptor 7-like	Opisthosoma	10.3621	0.00131697	0.0118029
PE_Scaf11360_0.2	OG0005221	EF-hand domain-containing protein D1	Opisthosoma	5.02712	0.00131751	0.0118029
PE_Scaf3600_1.4	OG0002204	venom protein 164-like	Opisthosoma	5.08906	0.00131955	0.0118157		+
PE_Scaf8615_0.11	OG0005698	salivary glue protein Sgs-3-like	Opisthosoma	10.8835	0.00133895	0.0119229
PE_Scaf1637_0.3	OG0000251	VWFA and cache domain-containing protein 1-like	Opisthosoma	5.84261	0.00135697	0.0120321
PE_Scaf1013_6.0	OG0012258	Uncharacterised protein	Opisthosoma	11.6449	0.00136572	0.0120643
PE_Scaf5401_3.11	OG0000448	placenta-specific gene 8 protein-like	Opisthosoma	8.01522	0.0013764	0.0121161
PE_Scaf11135_8.5	OG0019350	---NA---	Opisthosoma	4.85637	0.00137635	0.0121161		+
PE_Scaf8615_5.0	OG0075660	---NA---	Opisthosoma	6.78853	0.001384	0.0121663
PE_Scaf12344_3.8	OG0008933	pseudouridine synthase	Opisthosoma	10.8896	0.00139168	0.0122093		+
PE_Scaf11501_3.10	OG0077376	---NA---	Opisthosoma	8.08902	0.00139295	0.0122093
PE_Scaf1981_0.0	OG0000034	tigger transposable element-derived protein 6-like protein	Opisthosoma	8.8153	0.00143221	0.0124591
PE_Scaf6813_10.9	OG0000012	collagen alpha-1(XXII) chain-like	Opisthosoma	9.20103	0.00145479	0.0126095
PE_Scaf5483_1.3	OG0011910	---NA---	Opisthosoma	6.13952	0.00148546	0.0128008		+
PE_Scaf2387_0.3	OG0000578	LPXTG cell wall anchor domain-containing protein	Opisthosoma	13.1326	0.00149037	0.0128315
PE_Scaf12208_8.1	OG0077074	---NA---	Opisthosoma	9.11989	0.00152326	0.0130674
PE_Scaf4514_0.4	OG0006780	superoxide dismutase	Opisthosoma	5.10348	0.00156276	0.0133414
PE_Scaf4654_3.0	OG0000003	PREDICTED: uncharacterized protein LOC106815968	Opisthosoma	4.58131	0.00156795	0.0133619
PE_Scaf6463_6.3	OG0006204	PREDICTED: uncharacterized protein LOC105030828 isoform X2	Opisthosoma	6.09217	0.00158443	0.0134666
PE_Scaf6599_1.3	OG0016836	---NA---	Opisthosoma	7.85133	0.00159534	0.0135175		+
PE_Scaf11222_0.1	OG0005765	histidine-rich protein PFHRP-II-like	Opisthosoma	7.67669	0.0016035	0.0135683
PE_Scaf1893_0.0	OG0011910	---NA---	Opisthosoma	7.23923	0.00162313	0.0136942
PE_Scaf9947_2.2	OG0077723	---NA---	Opisthosoma	6.22875	0.00164316	0.0138192
PE_Scaf6376_2.0	OG0076114	---NA---	Opisthosoma	8.75277	0.00164981	0.0138661
PE_Scaf11767_0.0	OG0078383	---NA---	Opisthosoma	5.20605	0.00166766	0.0139582
PE_Scaf3475_5.3	OG0009198	homogentisate 1,2-dioxygenase	Opisthosoma	4.90948	0.00167328	0.0139869
PE_Scaf12214_1.0	OG0076788	---NA---	Opisthosoma	4.38388	0.00167791	0.0140134
PE_Scaf6263_0.0	OG0078174	---NA---	Opisthosoma	8.96714	0.00168358	0.0140415
PE_Scaf10612_0.0	OG0009251	predicted protein	Opisthosoma	10.2791	0.00169414	0.0141105
PE_Scaf4482_2.0	OG0077727	---NA---	Opisthosoma	10.0889	0.00169446	0.0141105
PE_Scaf4413_1.11	OG0001254	PREDICTED: uncharacterized protein LOC106818918	Opisthosoma	7.1476	0.00169589	0.0141146		+
PE_Scaf1367_0.2	OG0000005	teneurin-a isoform X3	Opisthosoma	10.2261	0.00170257	0.0141404
PE_Scaf8587_17.9	OG0000356	helicase with zinc finger domain 2-like	Opisthosoma	7.79523	0.00172256	0.0142686
PE_Scaf12050_7.2	OG0078463	---NA---	Opisthosoma	9.81909	0.0017243	0.0142769		+
PE_Scaf9646_7.9	OG0000009	homeobox protein Nkx-2.2 isoform X1	Opisthosoma	8.56938	0.0017278	0.0142885
PE_Scaf9092_0.2	OG0007386	---NA---	Opisthosoma	10.1875	0.00173885	0.0143295
PE_Scaf10833_5.0	OG0077079	---NA---	Opisthosoma	9.04973	0.00175741	0.0144413
PE_Scaf699_1.26	OG0000356	helicase with zinc finger domain 2-like isoform X3	Opisthosoma	6.61934	0.0017871	0.0145999
PE_Scaf1420_1.0	OG0078253	---NA---	Opisthosoma	7.47564	0.00179304	0.0146257
PE_Scaf9350_1.11	OG0007409	leukocyte cell-derived chemotaxin 1 isoform X5	Opisthosoma	7.59742	0.00181014	0.0147226
PE_Scaf9292_0.0	OG0076468	Calmodulin	Opisthosoma	7.88064	0.00182237	0.0147772
PE_Scaf2355_0.0	OG0015353	---NA---	Opisthosoma	10.0699	0.00186469	0.0150442
PE_Scaf8109_2.6	OG0000055	helix-loop-helix protein 1	Opisthosoma	5.35942	0.00190213	0.0152694
PE_Scaf10998_0.0	OG0000122	predicted protein	Opisthosoma	11.7006	0.00192077	0.015387
PE_Scaf5492_0.4	OG0003060	---NA---	Opisthosoma	9.94036	0.00192188	0.0153895
PE_Scaf2808_1.5	OG0000086	---NA---	Opisthosoma	4.1304	0.00192467	0.0154054
PE_Scaf12027_5.0	OG0019338	---NA---	Opisthosoma	12.0107	0.00197522	0.015692
PE_Scaf1119_16.0	OG0000774	hypothetical protein CRG98_040930, partial	Opisthosoma	9.03031	0.00197679	0.015692
PE_Scaf2137_18.4	OG0011132	Elevenin precursor	Opisthosoma	4.53267	0.00197297	0.015692		+
PE_Scaf9653_1.5	OG0000044	Canalicular multispecific organic anion transporter 2	Opisthosoma	7.20856	0.00202819	0.0159812
PE_Scaf8230_0.5	OG0000288	peptidoglycan-recognition protein LC-like	Opisthosoma	4.54063	0.00203973	0.0160327
PE_Scaf7776_0.2	OG0000072	fork head domain protein	Opisthosoma	12.1838	0.00205371	0.0160901
PE_Scaf10838_0.8	OG0003286	AP-3 complex subunit delta-1-like isoform X3	Opisthosoma	8.33751	0.0020652	0.0161537
PE_Scaf4929_0.0	OG0076247	---NA---	Opisthosoma	11.2386	0.00208728	0.0163
PE_Scaf5220_1.3	OG0005239	putative secreted esterase	Opisthosoma	11.442	0.00213562	0.0165822
PE_Scaf8326_2.4	OG0019111	---NA---	Opisthosoma	5.97887	0.00219035	0.0169378		+
PE_Scaf10579_0.4	OG0000128	zinc finger BED domain-containing protein 1-like	Opisthosoma	9.29459	0.0022101	0.0170651
PE_Scaf6360_0.4	OG0075767	---NA---	Opisthosoma	4.5402	0.00224294	0.0172563
PE_Scaf4209_1.10	OG0003643	uncharacterized protein LOC112572038	Opisthosoma	6.13163	0.002257	0.0173362
PE_Scaf11874_0.4	OG0000019	amiloride-sensitive sodium channel subunit alpha-like isoform X2	Opisthosoma	6.30389	0.00228691	0.0175385
PE_Scaf9947_3.2	OG0000017	organic cation transporter protein-like	Opisthosoma	6.94617	0.00230721	0.0176379
PE_Scaf10646_3.6	OG0076014	cubilin	Opisthosoma	4.28864	0.00230708	0.0176379
PE_Scaf3091_5.10	OG0000232	hypothetical protein CAPTEDRAFT_222797	Opisthosoma	6.75173	0.00233024	0.0177715
PE_Scaf6807_0.4	OG0003060	PREDICTED: uncharacterized protein LOC106815016	Opisthosoma	7.15574	0.00233459	0.0177977
PE_Scaf12283_0.0	OG0003761	Dynein heavy chain	Opisthosoma	11.7961	0.0023418	0.0178445
PE_Scaf8879_0.2	OG0002749	predicted protein	Opisthosoma	9.49944	0.00234259	0.0178445
PE_Scaf3484_0.1	OG0000096	cubilin	Opisthosoma	11.0549	0.00234965	0.0178841
PE_Scaf3292_5.0	OG0000145	predicted protein	Opisthosoma	5.82253	0.00236902	0.0179795
PE_Scaf307_6.3	OG0016950	---NA---	Opisthosoma	5.61983	0.00246677	0.0185844		+
PE_Scaf8333_3.17	OG0010406	---NA---	Opisthosoma	9.45601	0.00251122	0.0188381
PE_Scaf6749_0.1	OG0013796	PREDICTED: uncharacterized protein LOC100366953, partial	Opisthosoma	11.4226	0.00254966	0.0190669
PE_Scaf7656_1.4	OG0003776	Replication protein A 70 kDa DNA-binding subunit	Opisthosoma	7.54145	0.0025731	0.0191866
PE_Scaf11562_0.2	OG0002896	CHAP domain-containing protein	Opisthosoma	4.59168	0.002573	0.0191866		+
PE_Scaf3362_0.2	OG0000038	neuronal acetylcholine receptor subunit beta-2-like	Opisthosoma	11.2248	0.00257564	0.019194
PE_Scaf2100_12.6	OG0000395	protein-glutamine gamma-glutamyltransferase K-like isoform X1	Opisthosoma	5.06402	0.00257909	0.0192123
PE_Scaf5506_1.2	OG0001747	---NA---	Opisthosoma	8.13096	0.00260117	0.0193244		+
PE_Scaf8756_0.3	OG0075611	---NA---	Opisthosoma	6.3477	0.00262062	0.0193865		+
PE_Scaf862_0.2	OG0001992	UPF0160 protein MYG1, mitochondrial	Opisthosoma	9.32656	0.00262829	0.0194209
PE_Scaf488_1.7	OG0000699	cyclic nucleotide-gated cation channel alpha-3	Opisthosoma	4.78561	0.00265127	0.0195681
PE_Scaf311_10.11	OG0004047	29-kDa galactose-binding lectin	Opisthosoma	4.126	0.00267671	0.019734
PE_Scaf6051_5.16	OG0000097	zinc finger protein 862-like	Opisthosoma	4.86788	0.00268231	0.0197582
PE_Scaf11344_2.2	OG0001466	L-xylulose reductase	Opisthosoma	4.19781	0.00268319	0.0197582
PE_Scaf3235_0.3	OG0000005	sushi, nidogen and EGF-like domain-containing protein 1 isoform X1	Opisthosoma	10.6406	0.00269993	0.0198435
PE_Scaf6099_0.4	OG0075540	---NA---	Opisthosoma	11.2426	0.00271677	0.0199462
PE_Scaf3750_0.12	OG0008527	putative olfactory receptor 52P1	Opisthosoma	7.23853	0.00273698	0.0200377
PE_Scaf222_4.3	OG0006961	glycosylated lysosomal membrane protein-like	Opisthosoma	4.6856	0.00274732	0.020092		+
PE_Scaf1532_0.0	OG0077503	---NA---	Opisthosoma	5.29108	0.00278161	0.0202427
PE_Scaf3521_1.0	OG0076287	---NA---	Opisthosoma	7.88319	0.00279448	0.0203075
PE_Scaf4761_2.0	OG0076223	---NA---	Opisthosoma	7.14448	0.00282641	0.0204603
PE_Scaf12400_0.7	OG0000188	probable cytochrome P450 CYP44	Opisthosoma	4.52192	0.00283116	0.0204779
PE_Scaf1409_0.3	OG0000008	techylectin-5A-like isoform X1	Opisthosoma	4.66016	0.00284926	0.0205562
PE_Scaf10073_2.0	OG0078715	---NA---	Opisthosoma	6.81785	0.00285801	0.0206038
PE_Scaf12287_1.8	OG0019037	---NA---	Opisthosoma	4.73179	0.00286254	0.020621
PE_Scaf6191_1.7	OG0000982	Regulator of G-protein signaling 3	Opisthosoma	9.05899	0.00287043	0.0206701
PE_Scaf6139_4.6	OG0018904	---NA---	Opisthosoma	4.87828	0.00292939	0.0209789		+
PE_Scaf6657_0.1	OG0077455	---NA---	Opisthosoma	9.83013	0.00299562	0.0213083
PE_Scaf2725_1.13	OG0019188	CALmodulin related genes	Opisthosoma	9.17518	0.00301066	0.0213679
PE_Scaf1854_0.3	OG0000578	LPXTG cell wall anchor domain-containing protein	Opisthosoma	9.2959	0.00306539	0.0216844
PE_Scaf3068_1.7	OG0000009	homeobox protein slou	Opisthosoma	8.029	0.00307158	0.0217134
PE_Scaf6695_2.8	OG0077574	---NA---	Opisthosoma	4.59193	0.00307402	0.0217134		+
PE_Scaf8439_14.0	OG0077619	---NA---	Opisthosoma	6.76837	0.00307912	0.0217415
PE_Scaf7251_3.8	OG0078512	---NA---	Opisthosoma	11.006	0.00316194	0.0221474
PE_Scaf2462_0.5	OG0012713	---NA---	Opisthosoma	6.074	0.00317093	0.0221942		+
PE_Scaf244_0.0	OG0000115	piggyBac transposable element-derived protein 2-like	Opisthosoma	4.43538	0.0031915	0.0223057
PE_Scaf7270_4.7	OG0000173	multidrug resistance protein 1A-like	Opisthosoma	5.9652	0.00320538	0.022363
PE_Scaf3091_4.0	OG0075763	---NA---	Opisthosoma	10.6447	0.0032392	0.0225326
PE_Scaf2496_0.4	OG0075556	---NA---	Opisthosoma	4.91051	0.00325387	0.022602
PE_Scaf506_1.1	OG0012703	---NA---	Opisthosoma	8.77093	0.00329917	0.0228342		+
PE_Scaf2925_0.8	OG0005239	VCBS repeat-containing protein	Opisthosoma	8.88951	0.00332459	0.0229606		+
PE_Scaf12312_1.2	OG0008510	torsin-1A-interacting protein 2 isoform X1	Opisthosoma	6.45656	0.00333606	0.0229985
PE_Scaf4272_2.5	OG0015342	---NA---	Opisthosoma	7.71619	0.00341604	0.0234406
PE_Scaf5934_1.0	OG0076173	---NA---	Opisthosoma	10.778	0.00346782	0.0236525
PE_Scaf10803_2.4	OG0000072	forkhead box protein B1-like	Opisthosoma	10.778	0.00346782	0.0236525
PE_Scaf1629_0.0	OG0000118	transcription factor Sp9-like	Opisthosoma	7.77935	0.00346302	0.0236525
PE_Scaf12359_2.4	OG0078492	---NA---	Opisthosoma	4.74662	0.00348654	0.0237169
PE_Scaf2096_18.5	OG0015335	---NA---	Opisthosoma	4.39837	0.00354592	0.0240212		+
PE_Scaf3226_3.0	OG0000970	predicted protein	Opisthosoma	8.53515	0.00355016	0.0240267
PE_Scaf7612_0.3	OG0000105	---NA---	Opisthosoma	8.89637	0.00356673	0.0240873		+
PE_Scaf3992_26.0	OG0008489	PREDICTED: uncharacterized protein LOC107334107	Opisthosoma	8.75676	0.00359503	0.0242189
PE_Scaf9865_3.0	OG0077263	---NA---	Opisthosoma	7.50587	0.00359619	0.0242189
PE_Scaf11020_4.7	OG0000035	Guanylate cyclase 32E	Opisthosoma	7.16612	0.00371623	0.0248554
PE_Scaf1546_4.1	OG0015368	---NA---	Opisthosoma	9.08477	0.0037354	0.0249295		+
PE_Scaf5802_14.11	OG0000765	3-mercaptopyruvate sulfurtransferase isoform X2	Opisthosoma	5.28548	0.00375574	0.0250555
PE_Scaf7811_0.1	OG0000300	uncharacterized protein LOC111116478	Opisthosoma	5.59594	0.0037746	0.0251214
PE_Scaf8928_11.9	OG0000145	PREDICTED: uncharacterized protein LOC102810035	Opisthosoma	4.09108	0.0038164	0.0253166		+
PE_Scaf8853_2.8	OG0000019	degenerin-like protein del-10	Opisthosoma	8.77246	0.00384511	0.0254153
PE_Scaf2065_4.1	OG0076761	---NA---	Opisthosoma	8.87144	0.00388382	0.0256063
PE_Scaf837_1.0	OG0011410	unnamed protein product	Opisthosoma	5.81379	0.00388474	0.0256063
PE_Scaf6646_2.10	OG0000315	bone morphogenetic protein 2-like	Opisthosoma	5.32895	0.00390317	0.0256749
PE_Scaf870_11.3	OG0078100	---NA---	Opisthosoma	4.41088	0.00392587	0.025789		+
PE_Scaf5154_6.5	OG0000232	---NA---	Opisthosoma	4.62404	0.00393503	0.0258227
PE_Scaf11860_0.0	OG0076467	---NA---	Opisthosoma	4.59922	0.00395937	0.0259558
PE_Scaf7898_2.5	OG0010202	serpin B11 isoform X2	Opisthosoma	9.77791	0.00398682	0.0260647
PE_Scaf4267_11.0	OG0077719	sodium- and chloride-dependent glycine transporter 1-like	Opisthosoma	8.53775	0.00398623	0.0260647
PE_Scaf6704_3.3	OG0078331	selenium-binding protein 1	Opisthosoma	8.53775	0.00398623	0.0260647
PE_Scaf4381_0.5	OG0000678	---NA---	Opisthosoma	7.78153	0.00406667	0.0264609
PE_Scaf316_0.0	OG0077288	---NA---	Opisthosoma	6.16332	0.00407331	0.0264862
PE_Scaf8320_0.4	OG0000292	arylacetamide deacetylase-like isoform X1	Opisthosoma	9.67954	0.00410822	0.0266481
PE_Scaf7601_1.3	OG0001747	---NA---	Opisthosoma	9.78442	0.00411542	0.0266783
PE_Scaf4579_1.2	OG0012422	homeodomain-only protein	Opisthosoma	6.62557	0.00413107	0.0267262
PE_Scaf12655_2.15	OG0012957	proton-coupled folate transporter	Opisthosoma	4.1002	0.00415926	0.0268565
PE_Scaf5949_0.13	OG0000165	serpin family protein	Opisthosoma	9.01241	0.00437601	0.0279257		+
PE_Scaf3359_7.0	OG0077227	---NA---	Opisthosoma	6.43164	0.00439246	0.0279984
PE_Scaf7600_1.0	OG0005669	mucin-19-like isoform X1	Opisthosoma	6.39575	0.00446877	0.0283297
PE_Scaf8530_0.4	OG0005698	adhesive plaque matrix protein-like isoform X2	Opisthosoma	9.81304	0.00448111	0.0283705
PE_Scaf307_7.6	OG0016874	---NA---	Opisthosoma	6.10172	0.00449802	0.0284565		+
PE_Scaf3141_23.8	OG0001573	BTB/POZ domain-containing protein 17	Opisthosoma	5.84035	0.00451102	0.0285036
PE_Scaf9339_1.12	OG0001224	PREDICTED: uncharacterized protein LOC105336134 isoform X1	Opisthosoma	4.5818	0.00458884	0.0288343
PE_Scaf10140_0.0	OG0012629	CLUMA_CG020914, isoform A	Opisthosoma	5.48159	0.00463188	0.02901
PE_Scaf10618_8.4	OG0000485	hypothetical protein CAPTEDRAFT_140198	Opisthosoma	7.91939	0.0046365	0.0290184
PE_Scaf4697_4.0	OG0011044	erythrocyte membrane protein 3	Opisthosoma	6.79969	0.00464763	0.0290578
PE_Scaf10882_0.5	OG0013398	---NA---	Opisthosoma	4.6244	0.00470866	0.029357		+
PE_Scaf7067_0.6	OG0076455	---NA---	Opisthosoma	8.60556	0.00472601	0.0294487		+
PE_Scaf11892_0.4	OG0076327	---NA---	Opisthosoma	6.97413	0.00481407	0.0298659		+
PE_Scaf5584_2.6	OG0077580	---NA---	Opisthosoma	4.01168	0.00481972	0.0298751
PE_Scaf7656_2.3	OG0013398	---NA---	Opisthosoma	9.44484	0.00491904	0.0303247		+
PE_Scaf8980_15.4	OG0004510	---NA---	Opisthosoma	7.85081	0.00494643	0.0304155
PE_Scaf11154_5.14	OG0008128	solute carrier family 13 member 5-like	Opisthosoma	5.03672	0.00499522	0.0306664
PE_Scaf5137_0.2	OG0001008	flavin-containing monooxygenase FMO GS-OX5-like	Opisthosoma	7.85158	0.00500996	0.0307373
PE_Scaf4194_14.7	OG0003206	putative deoxyribonuclease TATDN1	Opisthosoma	4.51888	0.00503891	0.0308755
PE_Scaf8950_0.3	OG0000017	organic cation transporter protein-like	Opisthosoma	4.40841	0.00506931	0.0309927
PE_Scaf9709_0.6	OG0005288	hypothetical protein CAPTEDRAFT_213581	Opisthosoma	4.05924	0.00508652	0.0310683		+
PE_Scaf2510_1.8	OG0000701	---NA---	Opisthosoma	8.38724	0.00509674	0.0311105
PE_Scaf7799_0.2	OG0011410	---NA---	Opisthosoma	9.16285	0.00511019	0.0311638
PE_Scaf7421_2.8	OG0000494	Multidrug and toxin extrusion protein 2	Opisthosoma	4.69948	0.00512397	0.0312277
PE_Scaf1116_6.0	OG0000034	tigger transposable element-derived protein 1-like	Opisthosoma	4.90461	0.00512843	0.0312449
PE_Scaf3586_4.2	OG0076128	---NA---	Opisthosoma	9.65306	0.00517252	0.0314439
PE_Scaf7076_0.0	OG0076856	---NA---	Opisthosoma	5.16584	0.0052339	0.0316983
PE_Scaf5947_0.4	OG0000145	galaxin-like isoform X2	Opisthosoma	4.41098	0.00528388	0.031899
PE_Scaf8314_8.3	OG0012772	TPA_exp: putative gag protein	Opisthosoma	5.16993	0.00532598	0.0320827
PE_Scaf11661_15.5	OG0000545	Neutral and basic amino acid transport protein rBAT	Opisthosoma	4.67807	0.00534116	0.032164
PE_Scaf5829_0.0	OG0007985	---NA---	Opisthosoma	7.90397	0.00540383	0.0324196
PE_Scaf3679_0.2	OG0000179	carbonic anhydrase	Opisthosoma	6.08329	0.00541891	0.0324696
PE_Scaf9422_3.7	OG0078620	---NA---	Opisthosoma	4.26663	0.00545742	0.0326525
PE_Scaf7643_0.2	OG0000255	Si:ch211-262h13.3 protein	Opisthosoma	8.31408	0.00547192	0.0326854
PE_Scaf11532_1.3	OG0000713	predicted protein	Opisthosoma	7.02202	0.00548001	0.0327235
PE_Scaf9477_11.4	OG0076927	sodium- and chloride-dependent glycine transporter 1-like isoform X2	Opisthosoma	7.30243	0.00548743	0.0327577
PE_Scaf939_3.15	OG0014225	---NA---	Opisthosoma	6.22812	0.00563639	0.0334496
PE_Scaf4110_8.11	OG0006138	---NA---	Opisthosoma	6.13475	0.0056835	0.0336246
PE_Scaf3292_5.7	OG0000145	predicted protein	Opisthosoma	4.83306	0.00568685	0.0336246		+
PE_Scaf9847_0.5	OG0000078	papilin-like isoform X2	Opisthosoma	4.72374	0.00569218	0.0336251
PE_Scaf8439_16.0	OG0010399	tigger transposable element-derived protein 6-like	Opisthosoma	6.44742	0.00582218	0.0341727
PE_Scaf10797_10.10	OG0014235	hypothetical protein	Opisthosoma	5.41019	0.0059268	0.0346493
PE_Scaf5871_1.10	OG0009290	predicted protein	Opisthosoma	7.3236	0.00600673	0.0349866
PE_Scaf7578_1.6	OG0011910	Protein piccolo	Opisthosoma	6.68521	0.00605325	0.0351744
PE_Scaf5394_0.0	OG0075884	---NA---	Opisthosoma	4.86498	0.00605503	0.0351744
PE_Scaf5760_1.59	OG0000220	histone H2B	Opisthosoma	7.96428	0.00611987	0.0353683
PE_Scaf9149_3.15	OG0000001	Gypsy retrotransposon integrase-like protein 1	Opisthosoma	4.74609	0.0061153	0.0353683
PE_Scaf3596_6.4	OG0016903	---NA---	Opisthosoma	5.62323	0.00617208	0.0355324
PE_Scaf7141_0.0	OG0078702	---NA---	Opisthosoma	7.79127	0.00618679	0.0355846
PE_Scaf5633_7.0	OG0076992	---NA---	Opisthosoma	6.28379	0.00619094	0.0355846
PE_Scaf6310_5.4	OG0000072	fork head domain protein	Opisthosoma	8.7799	0.00628663	0.035998
PE_Scaf4548_8.2	OG0010776	---NA---	Opisthosoma	5.76478	0.00631861	0.0361488
PE_Scaf5819_4.0	OG0076905	---NA---	Opisthosoma	4.64587	0.00634923	0.0362371
PE_Scaf3475_16.9	OG0013935	---NA---	Opisthosoma	4.59229	0.006351	0.0362371
PE_Scaf254_1.14	OG0000235	short transient receptor potential channel 3-like	Opisthosoma	7.31885	0.00639973	0.0364394
PE_Scaf8807_1.5	OG0000751	low-density lipoprotein receptor-related protein 2-like	Opisthosoma	4.41659	0.00640355	0.0364504
PE_Scaf5360_2.10	OG0019302	---NA---	Opisthosoma	4.75027	0.0064373	0.0365992
PE_Scaf11955_0.1	OG0075712	---NA---	Opisthosoma	7.8014	0.00656782	0.0370898
PE_Scaf1839_0.6	OG0012780	leucine-rich repeat-containing protein 24-like	Opisthosoma	6.06627	0.00658233	0.0371383
PE_Scaf659_2.8	OG0000922	lysozyme 3	Opisthosoma	7.85856	0.00659417	0.0371615		+
PE_Scaf11206_0.0	OG0016842	---NA---	Opisthosoma	4.55183	0.00659215	0.0371615
PE_Scaf11501_0.0	OG0019230	---NA---	Opisthosoma	6.74478	0.0067444	0.0377208
PE_Scaf12533_1.0	OG0076823	---NA---	Opisthosoma	5.97757	0.00686826	0.0381693
PE_Scaf8746_0.1	OG0018991	---NA---	Opisthosoma	8.55682	0.0068762	0.0382024
PE_Scaf6175_6.8	OG0010204	---NA---	Opisthosoma	5.37932	0.00688797	0.0382457		+
PE_Scaf5501_0.3	OG0078143	---NA---	Opisthosoma	5.90071	0.00690781	0.0383337
PE_Scaf8615_7.4	OG0000050	paired box protein Pax-6-like isoform X2	Opisthosoma	7.73213	0.00693333	0.038431
PE_Scaf11213_12.1	OG0015479	FVamide neuropeptide precursor	Opisthosoma	4.32872	0.00696767	0.0385382		+
PE_Scaf5632_3.4	OG0001315	ammonium transporter Rh type A-like	Opisthosoma	4.2686	0.00702101	0.0386995
PE_Scaf1188_1.6	OG0000078	papilin isoform X3	Opisthosoma	6.40417	0.00714604	0.0391475
PE_Scaf3788_0.6	OG0001466	L-xylulose reductase	Opisthosoma	5.11818	0.00715586	0.039179
PE_Scaf6226_2.5	OG0019008	usherin isoform X3	Opisthosoma	4.76799	0.00727763	0.0396089		+
PE_Scaf10893_3.8	OG0000292	neutral cholesterol ester hydrolase 1-like	Opisthosoma	8.8706	0.00728812	0.0396495
PE_Scaf7367_4.3	OG0000902	hemoglobin subunit B1	Opisthosoma	5.55559	0.00730373	0.0396974		+
PE_Scaf5697_2.5	OG0078306	---NA---	Opisthosoma	5.43449	0.00730626	0.0396974
PE_Scaf7295_1.1	OG0000001	transposon Ty3-I Gag-Pol polyprotein	Opisthosoma	5.32796	0.00731789	0.0397381
PE_Scaf2096_5.5	OG0018920	---NA---	Opisthosoma	4.56828	0.00734103	0.039794		+
PE_Scaf3294_5.2	OG0000689	protein FAM234B-like	Opisthosoma	6.18129	0.00735208	0.0398226
PE_Scaf12368_1.4	OG0075567	---NA---	Opisthosoma	5.03143	0.00738929	0.0399903
PE_Scaf11515_6.0	OG0078453	---NA---	Opisthosoma	6.09382	0.00742905	0.0401716
PE_Scaf6813_10.8	OG0076280	---NA---	Opisthosoma	6.43078	0.00743637	0.0401773
PE_Scaf10893_0.3	OG0000292	neutral cholesterol ester hydrolase 1-like	Opisthosoma	8.56323	0.00748967	0.0404198		+
PE_Scaf2067_0.3	OG0019154	protein SSUH2 homolog	Opisthosoma	5.3962	0.00749636	0.0404446
PE_Scaf7821_2.5	OG0000277	Glucose dehydrogenase [acceptor]	Opisthosoma	4.74808	0.00751168	0.0404735		+
PE_Scaf4981_1.0	OG0076983	---NA---	Opisthosoma	6.885	0.00759281	0.0408336
PE_Scaf7542_8.0	OG0078390	---NA---	Opisthosoma	4.51544	0.00762236	0.0409521
PE_Scaf10621_7.2	OG0077682	---NA---	Opisthosoma	5.74694	0.00764634	0.0410351		+
PE_Scaf1025_4.0	OG0011342	Signaling mucin HKR1	Opisthosoma	4.52735	0.00769819	0.0411755
PE_Scaf6261_0.2	OG0015331	---NA---	Opisthosoma	7.67261	0.00777513	0.0414832		+
PE_Scaf4874_11.5	OG0005703	predicted protein	Opisthosoma	7.32322	0.00781537	0.0416863
PE_Scaf6080_1.5	OG0000288	peptidoglycan-recognition protein SC2-like	Opisthosoma	5.13677	0.00786585	0.0418892		+
PE_Scaf2675_2.4	OG0000048	PREDICTED: uncharacterized protein LOC107334191	Opisthosoma	4.55163	0.00786377	0.0418892
PE_Scaf12047_0.1	OG0000055	basic helix-loop-helix transcription factor amos-like	Opisthosoma	6.41154	0.00787106	0.041902
PE_Scaf5279_1.0	OG0076576	---NA---	Opisthosoma	8.05956	0.00788198	0.0419486
PE_Scaf12102_1.8	OG0000172	beta-1,4-N-acetylgalactosaminyltransferase bre-4-like	Opisthosoma	5.239	0.00788829	0.041955
PE_Scaf501_0.11	OG0001434	complement factor B-like	Opisthosoma	6.26842	0.00791092	0.042056
PE_Scaf4590_3.5	OG0000255	Si:ch211-262h13.3 protein	Opisthosoma	4.95303	0.00794409	0.0421974
PE_Scaf4485_0.4	OG0014213	---NA---	Opisthosoma	4.48965	0.00801237	0.0424195
PE_Scaf7798_2.3	OG0001480	paired box protein Pax-6-like	Opisthosoma	5.37486	0.00802141	0.0424323
PE_Scaf4718_2.4	OG0000615	---NA---	Opisthosoma	7.60584	0.00806813	0.0425858
PE_Scaf6329_0.3	OG0004520	chromosome-associated kinesin KIF4-like	Opisthosoma	5.69427	0.00810593	0.0427149
PE_Scaf8179_7.50	OG0013920	zinc finger protein 677-like isoform X1	Opisthosoma	4.21896	0.00817882	0.0429343
PE_Scaf4838_0.0	OG0075666	---NA---	Opisthosoma	7.10223	0.00822172	0.043105
PE_Scaf10217_0.3	OG0002598	IgGFc-binding protein-like	Opisthosoma	4.25826	0.00827408	0.0433398
PE_Scaf3866_0.0	OG0076993	---NA---	Opisthosoma	7.2055	0.00829096	0.0434163
PE_Scaf6376_18.0	OG0000411	TPA_exp: polyprotein	Opisthosoma	6.31792	0.00837327	0.0437072
PE_Scaf10886_0.0	OG0015329	---NA---	Opisthosoma	6.7518	0.00858851	0.0446463
PE_Scaf5601_0.1	OG0011410	protein DDC8 homolog	Opisthosoma	8.333	0.00874859	0.045299
PE_Scaf6558_1.6	OG0001388	legumain	Opisthosoma	6.31906	0.00879511	0.0454186
PE_Scaf7638_3.2	OG0001380	---NA---	Opisthosoma	8.06867	0.00882667	0.0455031		+
PE_Scaf11213_3.0	OG0077450	---NA---	Opisthosoma	6.3273	0.00883302	0.0455237
PE_Scaf5323_6.8	OG0000027	baculoviral IAP repeat-containing protein 3 isoform X2	Opisthosoma	4.60161	0.00889137	0.0456897
PE_Scaf5323_13.4	OG0078736	---NA---	Opisthosoma	8.36971	0.0090384	0.0462107		+
PE_Scaf9768_4.17	OG0000145	galaxin-like isoform X1	Opisthosoma	5.38735	0.00904725	0.0462436		+
PE_Scaf145_7.7	OG0000145	---NA---	Opisthosoma	5.27757	0.00905246	0.046258		+
PE_Scaf8354_0.3	OG0000413	---NA---	Opisthosoma	6.54239	0.00911198	0.0464387
PE_Scaf7607_0.6	OG0009863	putative leucine-rich repeat-containing protein DDB_G0290503	Opisthosoma	7.01	0.00925262	0.047006
PE_Scaf5071_0.9	OG0009102	indian hedgehog protein-like	Opisthosoma	4.2103	0.00925707	0.0470112
PE_Scaf1481_14.8	OG0078399	---NA---	Opisthosoma	5.19263	0.00926278	0.0470204		+
PE_Scaf8963_0.4	OG0019262	galaxin-2-like	Opisthosoma	5.66176	0.00928127	0.0470534		+
PE_Scaf9579_0.0	OG0076477	histidine-rich glycoprotein-like	Opisthosoma	6.90227	0.00930195	0.0471073
PE_Scaf2036_0.2	OG0078550	---NA---	Opisthosoma	4.35852	0.00937192	0.0473619
PE_Scaf7902_1.12	OG0001016	hemerythrin	Opisthosoma	6.81789	0.00941103	0.0475221
PE_Scaf3268_4.1	OG0010645	PREDICTED: uncharacterized protein LOC105326900 isoform X2	Opisthosoma	7.77841	0.0096076	0.0483074
PE_Scaf12017_0.4	OG0078721	PREDICTED: uncharacterized protein LOC101857383 isoform X4	Opisthosoma	5.4177	0.00975422	0.0488193
PE_Scaf12101_10.4	OG0000300	predicted protein	Opisthosoma	6.69125	0.00976068	0.0488263
PE_Scaf2882_3.2	OG0078684	---NA---	Opisthosoma	5.5625	0.00976729	0.0488466
PE_Scaf11952_24.0	OG0075753	---NA---	Opisthosoma	6.64359	0.0100149	0.0497185

[truncated: 4 more sheets: Table S16, Table S17, Table S18, Table S19]
